# Supplementary material for: Gene-signature-derived IC50s/EC50s reflect the potency of causative upstream targets and downstream phenotypes
Source: Sci Rep. 2020 Jun 15;10:9670. doi: 10.1038/s41598-020-66533-5 (PMC7295968; doi:10.1038/s41598-020-66533-5)
Supplement: Supplementary file 2 — Supplementary Information2. [file 41598_2020_66533_MOESM2_ESM.xlsx]

## Sheet: Sheet1
assay_plate	well_type	conc_um	biol_replicate	cpd_name	readout_set	readout_name	readout_value	readout_type	readout_class	readout_value_pctAC	readout_value_pctACNC
plate01	SA	100	1	CGP-20712A	signature01	CD55	5.5681	univariate	univariate	26.4226	26.8419
plate01	SA	100	1	Tulobuterol	signature01	CD55	10.2397	univariate	univariate	48.5907	48.8837
plate01	SA	100	1	Isoetharine	signature01	CD55	81.7166	univariate	univariate	387.774	386.133
plate01	SA	100	1	Olodaterol	signature01	CD55	85.3311	univariate	univariate	404.926	403.188
plate01	SA	100	1	N-alpha-methylhistamine	signature01	CD55	32.3949	univariate	univariate	153.725	153.419
plate01	SA	100	1	Vilanterol	signature01	CD55	38.8281	univariate	univariate	184.253	183.773
plate01	SA	100	1	Dobutamine	signature01	CD55	71.0756	univariate	univariate	337.278	335.926
plate01	SA	100	1	Tretoquinol	signature01	CD55	80.9371	univariate	univariate	384.075	382.456
plate01	SA	100	1	Ritodrine	signature01	CD55	15.2802	univariate	univariate	72.5099	72.6666
plate01	SA	100	1	Adrenaline	signature01	CD55	47.2444	univariate	univariate	224.191	223.483
plate01	SA	100	1	Dopexamine	signature01	CD55	17.8956	univariate	univariate	84.9206	85.0066
plate01	SA	100	1	BRL 37344	signature01	CD55	9.75087	univariate	univariate	46.2712	46.5775
plate01	SA	100	1	Metaproterenol	signature01	CD55	78.7296	univariate	univariate	373.599	372.04
plate01	SA	100	1	Zinterol	signature01	CD55	50.9108	univariate	univariate	241.589	240.782
plate01	SA	100	1	Procaterol	signature01	CD55	20.8869	univariate	univariate	99.1157	99.1207
plate01	SA	100	1	Abediterol	signature01	CD55	124.928	univariate	univariate	592.825	590.016
plate01	SA	100	1	Terbutaline	signature01	CD55	40.2948	univariate	univariate	191.213	190.693
plate01	SA	100	1	Norepinephrine	signature01	CD55	76.4938	univariate	univariate	362.99	361.491
plate01	SA	100	1	Fenoterol	signature01	CD55	45.7211	univariate	univariate	216.963	216.296
plate01	NC	0	1	NA	signature01	CD55	-0.763808	univariate	univariate	-3.62453	-3.03387
plate01	AC	10	1	NA	signature01	CD55	28.7369	univariate	univariate	136.367	136.159
plate01	SA	10	1	CGP-20712A	signature01	CD55	0.169525	univariate	univariate	0.804454	1.36987
plate01	SA	10	1	Tulobuterol	signature01	CD55	8.02543	univariate	univariate	38.0835	38.4364
plate01	SA	10	1	Isoetharine	signature01	CD55	41.0829	univariate	univariate	194.952	194.411
plate01	SA	10	1	Olodaterol	signature01	CD55	69.0662	univariate	univariate	327.743	326.445
plate01	SA	10	1	N-alpha-methylhistamine	signature01	CD55	22.5571	univariate	univariate	107.041	107.001
plate01	SA	10	1	Vilanterol	signature01	CD55	62.5724	univariate	univariate	296.928	295.805
plate01	SA	10	1	Dobutamine	signature01	CD55	90.8102	univariate	univariate	430.926	429.039
plate01	SA	10	1	Tretoquinol	signature01	CD55	5.65495	univariate	univariate	26.8347	27.2517
plate01	SA	10	1	Ritodrine	signature01	CD55	19.4049	univariate	univariate	92.0831	92.1283
plate01	SA	10	1	Adrenaline	signature01	CD55	55.6933	univariate	univariate	264.284	263.348
plate01	SA	10	1	Dopexamine	signature01	CD55	8.30956	univariate	univariate	39.4317	39.777
plate01	SA	10	1	BRL 37344	signature01	CD55	13.766	univariate	univariate	65.3242	65.5219
plate01	SA	10	1	Metaproterenol	signature01	CD55	67.9762	univariate	univariate	322.571	321.302
plate01	SA	10	1	Zinterol	signature01	CD55	31.6893	univariate	univariate	150.377	150.09
plate01	SA	10	1	Procaterol	signature01	CD55	24.4034	univariate	univariate	115.803	115.713
plate01	SA	10	1	Abediterol	signature01	CD55	34.6528	univariate	univariate	164.44	164.072
plate01	SA	10	1	Terbutaline	signature01	CD55	19.5458	univariate	univariate	92.7517	92.793
plate01	SA	10	1	Norepinephrine	signature01	CD55	98.942	univariate	univariate	469.514	467.408
plate01	SA	10	1	Fenoterol	signature01	CD55	80.294	univariate	univariate	381.023	379.421
plate01	NC	0	1	NA	signature01	CD55	-1.61828	univariate	univariate	-7.6793	-7.06552
plate01	AC	10	1	NA	signature01	CD55	23.8896	univariate	univariate	113.364	113.288
plate01	SA	1	1	CGP-20712A	signature01	CD55	0.934982	univariate	univariate	4.43681	4.98153
plate01	SA	1	1	Tulobuterol	signature01	CD55	3.95975	univariate	univariate	18.7904	19.2533
plate01	SA	1	1	Isoetharine	signature01	CD55	12.787	univariate	univariate	60.6787	60.9028
plate01	SA	1	1	Olodaterol	signature01	CD55	42.8031	univariate	univariate	203.115	202.528
plate01	SA	1	1	N-alpha-methylhistamine	signature01	CD55	2.32354	univariate	univariate	11.026	11.5332
plate01	SA	1	1	Vilanterol	signature01	CD55	56.1784	univariate	univariate	266.586	265.637
plate01	SA	1	1	Dobutamine	signature01	CD55	9.58774	univariate	univariate	45.4971	45.8078
plate01	SA	1	1	Tretoquinol	signature01	CD55	43.147	univariate	univariate	204.747	204.15
plate01	SA	1	1	Ritodrine	signature01	CD55	10.3927	univariate	univariate	49.3172	49.6061
plate01	SA	1	1	Adrenaline	signature01	CD55	56.7232	univariate	univariate	269.171	268.207
plate01	SA	1	1	Dopexamine	signature01	CD55	2.76078	univariate	univariate	13.1008	13.5962
plate01	SA	1	1	BRL 37344	signature01	CD55	9.88039	univariate	univariate	46.8859	47.1886
plate01	SA	1	1	Metaproterenol	signature01	CD55	38.2754	univariate	univariate	181.63	181.165
plate01	SA	1	1	Zinterol	signature01	CD55	10.7507	univariate	univariate	51.0158	51.295
plate01	SA	1	1	Procaterol	signature01	CD55	14.4919	univariate	univariate	68.769	68.947
plate01	SA	1	1	Abediterol	signature01	CD55	32.0296	univariate	univariate	151.992	151.695
plate01	SA	1	1	Terbutaline	signature01	CD55	9.97824	univariate	univariate	47.3502	47.6503
plate01	SA	1	1	Norepinephrine	signature01	CD55	11.9652	univariate	univariate	56.7792	57.0255
plate01	SA	1	1	Fenoterol	signature01	CD55	60.5111	univariate	univariate	287.146	286.079
plate01	NC	0	1	NA	signature01	CD55	0.00303101	univariate	univariate	0.0143832	0.584307
plate01	AC	10	1	NA	signature01	CD55	33.0261	univariate	univariate	156.72	156.397
plate01	SA	0.1	1	CGP-20712A	signature01	CD55	1.14073	univariate	univariate	5.41317	5.95232
plate01	SA	0.1	1	Tulobuterol	signature01	CD55	-0.139641	univariate	univariate	-0.662644	-0.0888616
plate01	SA	0.1	1	Isoetharine	signature01	CD55	12.1429	univariate	univariate	57.6223	57.8638
plate01	SA	0.1	1	Olodaterol	signature01	CD55	31.961	univariate	univariate	151.666	151.371
plate01	SA	0.1	1	N-alpha-methylhistamine	signature01	CD55	2.93459	univariate	univariate	13.9257	14.4163
plate01	SA	0.1	1	Vilanterol	signature01	CD55	4.33548	univariate	univariate	20.5734	21.0261
plate01	SA	0.1	1	Dobutamine	signature01	CD55	21.8454	univariate	univariate	103.664	103.643
plate01	SA	0.1	1	Tretoquinol	signature01	CD55	20.6263	univariate	univariate	97.8789	97.891
plate01	SA	0.1	1	Ritodrine	signature01	CD55	0.829355	univariate	univariate	3.93558	4.48315
plate01	SA	0.1	1	Adrenaline	signature01	CD55	2.59782	univariate	univariate	12.3275	12.8273
plate01	SA	0.1	1	Dopexamine	signature01	CD55	-2.26517	univariate	univariate	-10.749	-10.1178
plate01	SA	0.1	1	BRL 37344	signature01	CD55	-2.25786	univariate	univariate	-10.7143	-10.0833
plate01	SA	0.1	1	Metaproterenol	signature01	CD55	11.8569	univariate	univariate	56.2653	56.5146
plate01	SA	0.1	1	Zinterol	signature01	CD55	16.4473	univariate	univariate	78.0483	78.1734
plate01	SA	0.1	1	Procaterol	signature01	CD55	21.5503	univariate	univariate	102.264	102.251
plate01	SA	0.1	1	Abediterol	signature01	CD55	15.5768	univariate	univariate	73.9172	74.0659
plate01	SA	0.1	1	Terbutaline	signature01	CD55	2.24745	univariate	univariate	10.6649	11.1741
plate01	SA	0.1	1	Norepinephrine	signature01	CD55	24.9952	univariate	univariate	118.611	118.505
plate01	SA	0.1	1	Fenoterol	signature01	CD55	23.2753	univariate	univariate	110.449	110.39
plate01	NC	0	1	NA	signature01	CD55	2.47336	univariate	univariate	11.7369	12.24
plate01	AC	10	1	NA	signature01	CD55	23.7647	univariate	univariate	112.772	112.699
plate01	SA	0.01	1	CGP-20712A	signature01	CD55	0.294321	univariate	univariate	1.39665	1.9587
plate01	SA	0.01	1	Tulobuterol	signature01	CD55	-2.45163	univariate	univariate	-11.6338	-10.9975
plate01	SA	0.01	1	Isoetharine	signature01	CD55	8.63151	univariate	univariate	40.9595	41.2961
plate01	SA	0.01	1	Olodaterol	signature01	CD55	20.2625	univariate	univariate	96.1528	96.1747
plate01	SA	0.01	1	N-alpha-methylhistamine	signature01	CD55	0.348315	univariate	univariate	1.65288	2.21346
plate01	SA	0.01	1	Vilanterol	signature01	CD55	7.6702	univariate	univariate	36.3977	36.7603
plate01	SA	0.01	1	Dobutamine	signature01	CD55	11.1946	univariate	univariate	53.1224	53.3896
plate01	SA	0.01	1	Tretoquinol	signature01	CD55	8.11172	univariate	univariate	38.4929	38.8435
plate01	SA	0.01	1	Ritodrine	signature01	CD55	-1.5841	univariate	univariate	-7.51712	-6.90426
plate01	SA	0.01	1	Adrenaline	signature01	CD55	-2.18344	univariate	univariate	-10.3612	-9.73209
plate01	SA	0.01	1	Dopexamine	signature01	CD55	NA	univariate	univariate	NA	NA
plate01	SA	0.01	1	BRL 37344	signature01	CD55	-1.1552	univariate	univariate	-5.48183	-4.88058
plate01	SA	0.01	1	Metaproterenol	signature01	CD55	-1.9664	univariate	univariate	-9.33125	-8.70806
plate01	SA	0.01	1	Zinterol	signature01	CD55	5.84142	univariate	univariate	27.7195	28.1316
plate01	SA	0.01	1	Procaterol	signature01	CD55	5.69894	univariate	univariate	27.0434	27.4593
plate01	SA	0.01	1	Abediterol	signature01	CD55	27.5985	univariate	univariate	130.964	130.788
plate01	SA	0.01	1	Terbutaline	signature01	CD55	-2.12668	univariate	univariate	-10.0918	-9.46428
plate01	SA	0.01	1	Norepinephrine	signature01	CD55	18.4427	univariate	univariate	87.5171	87.5883
plate01	SA	0.01	1	Fenoterol	signature01	CD55	1.22113	univariate	univariate	5.79467	6.33165
plate01	NC	0	1	NA	signature01	CD55	-3.35592	univariate	univariate	-15.925	-15.2642
plate01	AC	10	1	NA	signature01	CD55	15.9776	univariate	univariate	75.8193	75.9572
plate01	SA	0.001	1	CGP-20712A	signature01	CD55	4.55963	univariate	univariate	21.637	22.0837
plate01	SA	0.001	1	Tulobuterol	signature01	CD55	-1.26472	univariate	univariate	-6.00156	-5.39734
plate01	SA	0.001	1	Isoetharine	signature01	CD55	5.26022	univariate	univariate	24.9616	25.3893
plate01	SA	0.001	1	Olodaterol	signature01	CD55	-10.2628	univariate	univariate	-48.7004	-47.8528
plate01	SA	0.001	1	N-alpha-methylhistamine	signature01	CD55	0.727474	univariate	univariate	3.45212	4.00244
plate01	SA	0.001	1	Vilanterol	signature01	CD55	3.46206	univariate	univariate	16.4287	16.9051
plate01	SA	0.001	1	Dobutamine	signature01	CD55	0.499654	univariate	univariate	2.37103	2.92752
plate01	SA	0.001	1	Tretoquinol	signature01	CD55	7.73635	univariate	univariate	36.7117	37.0724
plate01	SA	0.001	1	Ritodrine	signature01	CD55	1.6901	univariate	univariate	8.02013	8.54442
plate01	SA	0.001	1	Adrenaline	signature01	CD55	7.70884	univariate	univariate	36.5811	36.9426
plate01	SA	0.001	1	Dopexamine	signature01	CD55	6.84475	univariate	univariate	32.4807	32.8656
plate01	SA	0.001	1	BRL 37344	signature01	CD55	-1.55801	univariate	univariate	-7.39328	-6.78113
plate01	SA	0.001	1	Metaproterenol	signature01	CD55	3.63405	univariate	univariate	17.2448	17.7165
plate01	SA	0.001	1	Zinterol	signature01	CD55	0.323656	univariate	univariate	1.53586	2.09711
plate01	SA	0.001	1	Procaterol	signature01	CD55	9.64172	univariate	univariate	45.7533	46.0625
plate01	SA	0.001	1	Abediterol	signature01	CD55	9.33337	univariate	univariate	44.2901	44.6076
plate01	SA	0.001	1	Terbutaline	signature01	CD55	-4.6603	univariate	univariate	-22.1147	-21.4187
plate01	SA	0.001	1	Norepinephrine	signature01	CD55	6.54573	univariate	univariate	31.0618	31.4547
plate01	SA	0.001	1	Fenoterol	signature01	CD55	34.21	univariate	univariate	162.338	161.983
plate01	NC	0	1	NA	signature01	CD55	-0.124525	univariate	univariate	-0.590914	-0.0175404
plate01	AC	10	1	NA	signature01	CD55	19.9854	univariate	univariate	94.8376	94.867
plate01	SA	0.0001	1	CGP-20712A	signature01	CD55	0.0934184	univariate	univariate	0.443302	1.01078
plate01	SA	0.0001	1	Tulobuterol	signature01	CD55	7.43293	univariate	univariate	35.2718	35.6408
plate01	SA	0.0001	1	Isoetharine	signature01	CD55	1.58577	univariate	univariate	7.52501	8.05212
plate01	SA	0.0001	1	Olodaterol	signature01	CD55	16.8938	univariate	univariate	80.1671	80.2801
plate01	SA	0.0001	1	N-alpha-methylhistamine	signature01	CD55	1.7158	univariate	univariate	8.14205	8.66565
plate01	SA	0.0001	1	Vilanterol	signature01	CD55	8.4694	univariate	univariate	40.1903	40.5312
plate01	SA	0.0001	1	Dobutamine	signature01	CD55	1.10604	univariate	univariate	5.24852	5.78861
plate01	SA	0.0001	1	Tretoquinol	signature01	CD55	10.6134	univariate	univariate	50.3641	50.647
plate01	SA	0.0001	1	Ritodrine	signature01	CD55	0.924406	univariate	univariate	4.38663	4.93163
plate01	SA	0.0001	1	Adrenaline	signature01	CD55	-1.48356	univariate	univariate	-7.04001	-6.42988
plate01	SA	0.0001	1	Dopexamine	signature01	CD55	1.37408	univariate	univariate	6.5205	7.05334
plate01	SA	0.0001	1	BRL 37344	signature01	CD55	-1.03432	univariate	univariate	-4.90819	-4.31021
plate01	SA	0.0001	1	Metaproterenol	signature01	CD55	-0.530255	univariate	univariate	-2.51624	-1.93189
plate01	SA	0.0001	1	Zinterol	signature01	CD55	0.629431	univariate	univariate	2.98687	3.53985
plate01	SA	0.0001	1	Procaterol	signature01	CD55	1.51166	univariate	univariate	7.17337	7.70249
plate01	SA	0.0001	1	Abediterol	signature01	CD55	7.81048	univariate	univariate	37.0634	37.4222
plate01	SA	0.0001	1	Terbutaline	signature01	CD55	4.78514	univariate	univariate	22.7071	23.1477
plate01	SA	0.0001	1	Norepinephrine	signature01	CD55	-0.357611	univariate	univariate	-1.69699	-1.11731
plate01	SA	0.0001	1	Fenoterol	signature01	CD55	9.79046	univariate	univariate	46.4591	46.7643
plate01	NC	0	1	NA	signature01	CD55	-1.1845	univariate	univariate	-5.62088	-5.01884
plate01	AC	10	1	NA	signature01	CD55	18.1695	univariate	univariate	86.2204	86.2989
plate01	SA	1e-05	1	CGP-20712A	signature01	CD55	-0.641953	univariate	univariate	-3.04629	-2.45892
plate01	SA	1e-05	1	Tulobuterol	signature01	CD55	1.14954	univariate	univariate	5.45494	5.99386
plate01	SA	1e-05	1	Isoetharine	signature01	CD55	1.21821	univariate	univariate	5.78083	6.31789
plate01	SA	1e-05	1	Olodaterol	signature01	CD55	14.0568	univariate	univariate	66.7043	66.8941
plate01	SA	1e-05	1	N-alpha-methylhistamine	signature01	CD55	-3.09701	univariate	univariate	-14.6964	-14.0426
plate01	SA	1e-05	1	Vilanterol	signature01	CD55	5.237	univariate	univariate	24.8514	25.2798
plate01	SA	1e-05	1	Dobutamine	signature01	CD55	1.79924	univariate	univariate	8.538	9.05934
plate01	SA	1e-05	1	Tretoquinol	signature01	CD55	0.261117	univariate	univariate	1.23909	1.80203
plate01	SA	1e-05	1	Ritodrine	signature01	CD55	-1.20473	univariate	univariate	-5.71685	-5.11425
plate01	SA	1e-05	1	Adrenaline	signature01	CD55	1.25032	univariate	univariate	5.93322	6.46941
plate01	SA	1e-05	1	Dopexamine	signature01	CD55	1.57122	univariate	univariate	7.45597	7.98348
plate01	SA	1e-05	1	BRL 37344	signature01	CD55	0.0893175	univariate	univariate	0.423842	0.991432
plate01	SA	1e-05	1	Metaproterenol	signature01	CD55	8.12308	univariate	univariate	38.5468	38.8971
plate01	SA	1e-05	1	Zinterol	signature01	CD55	3.25335	univariate	univariate	15.4383	15.9203
plate01	SA	1e-05	1	Procaterol	signature01	CD55	1.21771	univariate	univariate	5.77844	6.3155
plate01	SA	1e-05	1	Abediterol	signature01	CD55	6.81301	univariate	univariate	32.3301	32.7158
plate01	SA	1e-05	1	Terbutaline	signature01	CD55	-0.873084	univariate	univariate	-4.14309	-3.54947
plate01	SA	1e-05	1	Norepinephrine	signature01	CD55	-3.77391	univariate	univariate	-17.9085	-17.2364
plate01	SA	1e-05	1	Fenoterol	signature01	CD55	0.742432	univariate	univariate	3.5231	4.07302
plate01	NC	0	1	NA	signature01	CD55	-2.53899	univariate	univariate	-12.0484	-11.4097
plate01	AC	10	1	NA	signature01	CD55	27.5448	univariate	univariate	130.71	130.535
plate01	SA	100	1	Forskolin	signature01	CD55	42.9685	univariate	univariate	203.901	203.308
plate01	SA	100	1	Batefenterol	signature01	CD55	57.1243	univariate	univariate	271.075	270.1
plate01	SA	100	1	(+/-)-Isoproterenol	signature01	CD55	60.6549	univariate	univariate	287.829	286.758
plate01	SA	100	1	CHEMBL1221541	signature01	CD55	133.506	univariate	univariate	633.531	630.49
plate01	SA	100	1	Salbutamol	signature01	CD55	31.1934	univariate	univariate	148.023	147.75
plate01	NC	0	1	NA	signature01	CD55	-0.00449067	univariate	univariate	-0.0213098	0.548817
plate01	AC	10	1	NA	signature01	CD55	26.2424	univariate	univariate	124.529	124.389
plate01	SA	10	1	Forskolin	signature01	CD55	14.1143	univariate	univariate	66.9772	67.1654
plate01	SA	10	1	Batefenterol	signature01	CD55	35.3514	univariate	univariate	167.754	167.368
plate01	SA	10	1	(+/-)-Isoproterenol	signature01	CD55	90.0703	univariate	univariate	427.415	425.548
plate01	SA	10	1	CHEMBL1221541	signature01	CD55	82.7364	univariate	univariate	392.613	390.945
plate01	SA	10	1	Salbutamol	signature01	CD55	28.7818	univariate	univariate	136.58	136.371
plate01	NC	0	1	NA	signature01	CD55	-1.38623	univariate	univariate	-6.57813	-5.97063
plate01	AC	10	1	NA	signature01	CD55	19.6519	univariate	univariate	93.2549	93.2933
plate01	SA	1	1	Forskolin	signature01	CD55	1.0241	univariate	univariate	4.8597	5.402
plate01	SA	1	1	Batefenterol	signature01	CD55	33.0907	univariate	univariate	157.027	156.702
plate01	SA	1	1	(+/-)-Isoproterenol	signature01	CD55	53.572	univariate	univariate	254.218	253.339
plate01	SA	1	1	CHEMBL1221541	signature01	CD55	125.967	univariate	univariate	597.755	594.918
plate01	SA	1	1	Salbutamol	signature01	CD55	6.63769	univariate	univariate	31.4981	31.8886
plate01	NC	0	1	NA	signature01	CD55	-2.71411	univariate	univariate	-12.8794	-12.236
plate01	AC	10	1	NA	signature01	CD55	20.1791	univariate	univariate	95.7566	95.7808
plate01	SA	0.1	1	Forskolin	signature01	CD55	2.71118	univariate	univariate	12.8655	13.3622
plate01	SA	0.1	1	Batefenterol	signature01	CD55	35.1232	univariate	univariate	166.672	166.292
plate01	SA	0.1	1	(+/-)-Isoproterenol	signature01	CD55	42.1277	univariate	univariate	199.91	199.341
plate01	SA	0.1	1	CHEMBL1221541	signature01	CD55	46.1214	univariate	univariate	218.862	218.185
plate01	SA	0.1	1	Salbutamol	signature01	CD55	6.4066	univariate	univariate	30.4016	30.7983
plate01	NC	0	1	NA	signature01	CD55	1.21638	univariate	univariate	5.77216	6.30926
plate01	AC	10	1	NA	signature01	CD55	7.47784	univariate	univariate	35.485	35.8527
plate01	SA	0.01	1	Forskolin	signature01	CD55	-1.9519	univariate	univariate	-9.26243	-8.63962
plate01	SA	0.01	1	Batefenterol	signature01	CD55	18.84	univariate	univariate	89.4025	89.4629
plate01	SA	0.01	1	(+/-)-Isoproterenol	signature01	CD55	68.6077	univariate	univariate	325.567	324.282
plate01	SA	0.01	1	CHEMBL1221541	signature01	CD55	33.784	univariate	univariate	160.317	159.973
plate01	SA	0.01	1	Salbutamol	signature01	CD55	8.19043	univariate	univariate	38.8664	39.2149
plate01	NC	0	1	NA	signature01	CD55	4.2059	univariate	univariate	19.9585	20.4147
plate01	AC	10	1	NA	signature01	CD55	20.4732	univariate	univariate	97.1525	97.1688
plate01	SA	0.001	1	Forskolin	signature01	CD55	-1.37519	univariate	univariate	-6.52574	-5.91853
plate01	SA	0.001	1	Batefenterol	signature01	CD55	1.93672	univariate	univariate	9.19039	9.70801
plate01	SA	0.001	1	(+/-)-Isoproterenol	signature01	CD55	55.5704	univariate	univariate	263.701	262.767
plate01	SA	0.001	1	CHEMBL1221541	signature01	CD55	63.8529	univariate	univariate	303.004	301.847
plate01	SA	0.001	1	Salbutamol	signature01	CD55	0.779584	univariate	univariate	3.6994	4.24832
plate01	NC	0	1	NA	signature01	CD55	0.614371	univariate	univariate	2.9154	3.46879
plate01	AC	10	1	NA	signature01	CD55	18.8789	univariate	univariate	89.5871	89.6465
plate01	SA	0.0001	1	Forskolin	signature01	CD55	-1.69685	univariate	univariate	-8.05216	-7.43626
plate01	SA	0.0001	1	Batefenterol	signature01	CD55	5.56937	univariate	univariate	26.4286	26.848
plate01	SA	0.0001	1	(+/-)-Isoproterenol	signature01	CD55	31.584	univariate	univariate	149.877	149.593
plate01	SA	0.0001	1	CHEMBL1221541	signature01	CD55	13.8335	univariate	univariate	65.6447	65.8405
plate01	SA	0.0001	1	Salbutamol	signature01	CD55	0.790246	univariate	univariate	3.74999	4.29862
plate01	NC	0	1	NA	signature01	CD55	10.4633	univariate	univariate	49.6517	49.9387
plate01	AC	10	1	NA	signature01	CD55	21.6733	univariate	univariate	102.847	102.831
plate01	SA	1e-05	1	Forskolin	signature01	CD55	0.246074	univariate	univariate	1.16771	1.73106
plate01	SA	1e-05	1	Batefenterol	signature01	CD55	6.09659	univariate	univariate	28.9304	29.3355
plate01	SA	1e-05	1	(+/-)-Isoproterenol	signature01	CD55	22.0744	univariate	univariate	104.751	104.724
plate01	SA	1e-05	1	CHEMBL1221541	signature01	CD55	32.0689	univariate	univariate	152.178	151.881
plate01	SA	1e-05	1	Salbutamol	signature01	CD55	0.467745	univariate	univariate	2.21961	2.77697
plate01	NC	0	1	NA	signature01	CD55	-0.11709	univariate	univariate	-0.555632	0.0175404
plate01	AC	10	1	NA	signature01	CD55	33.9989	univariate	univariate	161.336	160.987
plate01	SA	100	1	CGP-20712A	signature01	DOCK4	-6.39767	univariate	univariate	-461.674	-712.2
plate01	SA	100	1	Tulobuterol	signature01	DOCK4	-5.86497	univariate	univariate	-423.233	-656.613
plate01	SA	100	1	Isoetharine	signature01	DOCK4	5.76118	univariate	univariate	415.743	556.575
plate01	SA	100	1	Olodaterol	signature01	DOCK4	1.26451	univariate	univariate	91.251	87.3487
plate01	SA	100	1	N-alpha-methylhistamine	signature01	DOCK4	4.35126	univariate	univariate	314	409.451
plate01	SA	100	1	Vilanterol	signature01	DOCK4	3.63553	univariate	univariate	262.35	334.764
plate01	SA	100	1	Dobutamine	signature01	DOCK4	8.33311	univariate	univariate	601.341	824.956
plate01	SA	100	1	Tretoquinol	signature01	DOCK4	5.97571	univariate	univariate	431.224	578.962
plate01	SA	100	1	Ritodrine	signature01	DOCK4	3.20337	univariate	univariate	231.165	289.668
plate01	SA	100	1	Adrenaline	signature01	DOCK4	6.08451	univariate	univariate	439.076	590.315
plate01	SA	100	1	Dopexamine	signature01	DOCK4	-7.18573	univariate	univariate	-518.543	-794.434
plate01	SA	100	1	BRL 37344	signature01	DOCK4	-0.0799251	univariate	univariate	-5.76763	-52.9435
plate01	SA	100	1	Metaproterenol	signature01	DOCK4	8.4575	univariate	univariate	610.318	837.937
plate01	SA	100	1	Zinterol	signature01	DOCK4	4.4515	univariate	univariate	321.233	419.91
plate01	SA	100	1	Procaterol	signature01	DOCK4	1.48154	univariate	univariate	106.912	109.995
plate01	SA	100	1	Abediterol	signature01	DOCK4	7.95348	univariate	univariate	573.946	785.342
plate01	SA	100	1	Terbutaline	signature01	DOCK4	3.95328	univariate	univariate	285.28	367.921
plate01	SA	100	1	Norepinephrine	signature01	DOCK4	7.20483	univariate	univariate	519.922	707.221
plate01	SA	100	1	Fenoterol	signature01	DOCK4	6.74131	univariate	univariate	486.473	658.852
plate01	NC	0	1	NA	signature01	DOCK4	0.551285	univariate	univariate	39.7823	12.9232
plate01	AC	10	1	NA	signature01	DOCK4	1.05372	univariate	univariate	76.0393	65.3521
plate01	SA	10	1	CGP-20712A	signature01	DOCK4	1.5873	univariate	univariate	114.544	121.031
plate01	SA	10	1	Tulobuterol	signature01	DOCK4	-4.33306	univariate	univariate	-312.686	-496.758
plate01	SA	10	1	Isoetharine	signature01	DOCK4	-2.81573	univariate	univariate	-203.191	-338.425
plate01	SA	10	1	Olodaterol	signature01	DOCK4	0.423191	univariate	univariate	30.5387	-0.443415
plate01	SA	10	1	N-alpha-methylhistamine	signature01	DOCK4	3.98703	univariate	univariate	287.715	371.443
plate01	SA	10	1	Vilanterol	signature01	DOCK4	-0.868365	univariate	univariate	-62.6637	-135.217
plate01	SA	10	1	Dobutamine	signature01	DOCK4	8.82735	univariate	univariate	637.007	876.53
plate01	SA	10	1	Tretoquinol	signature01	DOCK4	2.78484	univariate	univariate	200.962	245.995
plate01	SA	10	1	Ritodrine	signature01	DOCK4	-0.399833	univariate	univariate	-28.8531	-86.3259
plate01	SA	10	1	Adrenaline	signature01	DOCK4	5.93577	univariate	univariate	428.342	574.794
plate01	SA	10	1	Dopexamine	signature01	DOCK4	-2.88756	univariate	univariate	-208.375	-345.92
plate01	SA	10	1	BRL 37344	signature01	DOCK4	-0.0130731	univariate	univariate	-0.94339	-45.9675
plate01	SA	10	1	Metaproterenol	signature01	DOCK4	8.25844	univariate	univariate	595.953	817.164
plate01	SA	10	1	Zinterol	signature01	DOCK4	1.85369	univariate	univariate	133.768	148.829
plate01	SA	10	1	Procaterol	signature01	DOCK4	-4.66906	univariate	univariate	-336.933	-531.819
plate01	SA	10	1	Abediterol	signature01	DOCK4	6.06715	univariate	univariate	437.823	588.503
plate01	SA	10	1	Terbutaline	signature01	DOCK4	-2.30515	univariate	univariate	-166.346	-285.146
plate01	SA	10	1	Norepinephrine	signature01	DOCK4	11.1271	univariate	univariate	802.962	1116.51
plate01	SA	10	1	Fenoterol	signature01	DOCK4	11.7899	univariate	univariate	850.797	1185.68
plate01	NC	0	1	NA	signature01	DOCK4	1.44978	univariate	univariate	104.62	106.681
plate01	AC	10	1	NA	signature01	DOCK4	0.603909	univariate	univariate	43.5798	18.4146
plate01	SA	1	1	CGP-20712A	signature01	DOCK4	0.56528	univariate	univariate	40.7922	14.3836
plate01	SA	1	1	Tulobuterol	signature01	DOCK4	-6.69501	univariate	univariate	-483.131	-743.227
plate01	SA	1	1	Isoetharine	signature01	DOCK4	-2.70117	univariate	univariate	-194.924	-326.47
plate01	SA	1	1	Olodaterol	signature01	DOCK4	-1.72968	univariate	univariate	-124.819	-225.095
plate01	SA	1	1	N-alpha-methylhistamine	signature01	DOCK4	4.75879	univariate	univariate	343.408	451.976
plate01	SA	1	1	Vilanterol	signature01	DOCK4	0.261677	univariate	univariate	18.8834	-17.2973
plate01	SA	1	1	Dobutamine	signature01	DOCK4	3.33831	univariate	univariate	240.902	303.75
plate01	SA	1	1	Tretoquinol	signature01	DOCK4	3.49429	univariate	univariate	252.158	320.026
plate01	SA	1	1	Ritodrine	signature01	DOCK4	-3.20527	univariate	univariate	-231.301	-379.073
plate01	SA	1	1	Adrenaline	signature01	DOCK4	-1.23833	univariate	univariate	-89.3612	-173.823
plate01	SA	1	1	Dopexamine	signature01	DOCK4	0.646816	univariate	univariate	46.6761	22.8918
plate01	SA	1	1	BRL 37344	signature01	DOCK4	-3.71185	univariate	univariate	-267.858	-431.935
plate01	SA	1	1	Metaproterenol	signature01	DOCK4	5.81515	univariate	univariate	419.638	562.207
plate01	SA	1	1	Zinterol	signature01	DOCK4	3.24816	univariate	univariate	234.396	294.342
plate01	SA	1	1	Procaterol	signature01	DOCK4	-1.77698	univariate	univariate	-128.232	-230.031
plate01	SA	1	1	Abediterol	signature01	DOCK4	2.94457	univariate	univariate	212.488	262.662
plate01	SA	1	1	Terbutaline	signature01	DOCK4	-0.978464	univariate	univariate	-70.6088	-146.706
plate01	SA	1	1	Norepinephrine	signature01	DOCK4	7.75541	univariate	univariate	559.653	764.673
plate01	SA	1	1	Fenoterol	signature01	DOCK4	6.16707	univariate	univariate	445.034	598.93
plate01	NC	0	1	NA	signature01	DOCK4	-1.3925	univariate	univariate	-100.487	-189.911
plate01	AC	10	1	NA	signature01	DOCK4	0.164782	univariate	univariate	11.8911	-27.4084
plate01	SA	0.1	1	CGP-20712A	signature01	DOCK4	-1.09828	univariate	univariate	-79.2548	-159.209
plate01	SA	0.1	1	Tulobuterol	signature01	DOCK4	-7.85112	univariate	univariate	-566.559	-863.867
plate01	SA	0.1	1	Isoetharine	signature01	DOCK4	-4.09244	univariate	univariate	-295.322	-471.649
plate01	SA	0.1	1	Olodaterol	signature01	DOCK4	-1.75244	univariate	univariate	-126.461	-227.47
plate01	SA	0.1	1	N-alpha-methylhistamine	signature01	DOCK4	-0.256294	univariate	univariate	-18.4949	-71.3476
plate01	SA	0.1	1	Vilanterol	signature01	DOCK4	1.9289	univariate	univariate	139.195	156.678
plate01	SA	0.1	1	Dobutamine	signature01	DOCK4	-1.64169	univariate	univariate	-118.469	-215.913
plate01	SA	0.1	1	Tretoquinol	signature01	DOCK4	2.79203	univariate	univariate	201.481	246.745
plate01	SA	0.1	1	Ritodrine	signature01	DOCK4	-0.735881	univariate	univariate	-53.1033	-121.393
plate01	SA	0.1	1	Adrenaline	signature01	DOCK4	-2.00717	univariate	univariate	-144.843	-254.052
plate01	SA	0.1	1	Dopexamine	signature01	DOCK4	-1.67667	univariate	univariate	-120.993	-219.564
plate01	SA	0.1	1	BRL 37344	signature01	DOCK4	-3.22626	univariate	univariate	-232.816	-381.263
plate01	SA	0.1	1	Metaproterenol	signature01	DOCK4	1.5229	univariate	univariate	109.897	114.311
plate01	SA	0.1	1	Zinterol	signature01	DOCK4	-0.262865	univariate	univariate	-18.9691	-72.0333
plate01	SA	0.1	1	Procaterol	signature01	DOCK4	-6.88289	univariate	univariate	-496.689	-762.832
plate01	SA	0.1	1	Abediterol	signature01	DOCK4	5.59304	univariate	univariate	403.61	539.031
plate01	SA	0.1	1	Terbutaline	signature01	DOCK4	-1.304	univariate	univariate	-94.1004	-180.676
plate01	SA	0.1	1	Norepinephrine	signature01	DOCK4	6.14213	univariate	univariate	443.234	596.328
plate01	SA	0.1	1	Fenoterol	signature01	DOCK4	-0.0396931	univariate	univariate	-2.86437	-48.7453
plate01	NC	0	1	NA	signature01	DOCK4	1.37019	univariate	univariate	98.8767	98.3756
plate01	AC	10	1	NA	signature01	DOCK4	1.20754	univariate	univariate	87.1394	81.4031
plate01	SA	0.01	1	CGP-20712A	signature01	DOCK4	-0.306934	univariate	univariate	-22.1493	-76.6319
plate01	SA	0.01	1	Tulobuterol	signature01	DOCK4	-4.40978	univariate	univariate	-318.223	-504.764
plate01	SA	0.01	1	Isoetharine	signature01	DOCK4	-3.6219	univariate	univariate	-261.366	-422.548
plate01	SA	0.01	1	Olodaterol	signature01	DOCK4	-5.05112	univariate	univariate	-364.503	-571.688
plate01	SA	0.01	1	N-alpha-methylhistamine	signature01	DOCK4	-2.41796	univariate	univariate	-174.487	-296.917
plate01	SA	0.01	1	Vilanterol	signature01	DOCK4	-0.257846	univariate	univariate	-18.6069	-71.5096
plate01	SA	0.01	1	Dobutamine	signature01	DOCK4	-1.03296	univariate	univariate	-74.5413	-152.393
plate01	SA	0.01	1	Tretoquinol	signature01	DOCK4	6.00437	univariate	univariate	433.293	581.953
plate01	SA	0.01	1	Ritodrine	signature01	DOCK4	4.11687	univariate	univariate	297.085	384.992
plate01	SA	0.01	1	Adrenaline	signature01	DOCK4	2.36815	univariate	univariate	170.892	202.513
plate01	SA	0.01	1	Dopexamine	signature01	DOCK4	NA	univariate	univariate	NA	NA
plate01	SA	0.01	1	BRL 37344	signature01	DOCK4	-2.02036	univariate	univariate	-145.795	-255.428
plate01	SA	0.01	1	Metaproterenol	signature01	DOCK4	1.44096	univariate	univariate	103.984	105.761
plate01	SA	0.01	1	Zinterol	signature01	DOCK4	3.51677	univariate	univariate	253.78	322.371
plate01	SA	0.01	1	Procaterol	signature01	DOCK4	-2.04707	univariate	univariate	-147.723	-258.215
plate01	SA	0.01	1	Abediterol	signature01	DOCK4	NA	univariate	univariate	NA	NA
plate01	SA	0.01	1	Terbutaline	signature01	DOCK4	-2.84664	univariate	univariate	-205.422	-341.65
plate01	SA	0.01	1	Norepinephrine	signature01	DOCK4	0.90058	univariate	univariate	64.9885	49.3722
plate01	SA	0.01	1	Fenoterol	signature01	DOCK4	-1.24418	univariate	univariate	-89.7835	-174.433
plate01	NC	0	1	NA	signature01	DOCK4	0.62678	univariate	univariate	45.2302	20.8011
plate01	AC	10	1	NA	signature01	DOCK4	3.06123	univariate	univariate	220.907	274.836
plate01	SA	0.001	1	CGP-20712A	signature01	DOCK4	-1.97162	univariate	univariate	-142.278	-250.342
plate01	SA	0.001	1	Tulobuterol	signature01	DOCK4	-2.06204	univariate	univariate	-148.803	-259.777
plate01	SA	0.001	1	Isoetharine	signature01	DOCK4	-5.78824	univariate	univariate	-417.696	-648.606
plate01	SA	0.001	1	Olodaterol	signature01	DOCK4	-6.17845	univariate	univariate	-445.855	-689.325
plate01	SA	0.001	1	N-alpha-methylhistamine	signature01	DOCK4	-1.61172	univariate	univariate	-116.307	-212.787
plate01	SA	0.001	1	Vilanterol	signature01	DOCK4	1.70919	univariate	univariate	123.34	133.751
plate01	SA	0.001	1	Dobutamine	signature01	DOCK4	3.11924	univariate	univariate	225.093	280.889
plate01	SA	0.001	1	Tretoquinol	signature01	DOCK4	1.37656	univariate	univariate	99.3368	99.041
plate01	SA	0.001	1	Ritodrine	signature01	DOCK4	-2.65476	univariate	univariate	-191.575	-321.628
plate01	SA	0.001	1	Adrenaline	signature01	DOCK4	1.80833	univariate	univariate	130.494	144.096
plate01	SA	0.001	1	Dopexamine	signature01	DOCK4	0.720028	univariate	univariate	51.9593	30.5315
plate01	SA	0.001	1	BRL 37344	signature01	DOCK4	1.84461	univariate	univariate	133.112	147.882
plate01	SA	0.001	1	Metaproterenol	signature01	DOCK4	-6.87918	univariate	univariate	-496.421	-762.445
plate01	SA	0.001	1	Zinterol	signature01	DOCK4	0.818802	univariate	univariate	59.0871	40.8386
plate01	SA	0.001	1	Procaterol	signature01	DOCK4	-0.862576	univariate	univariate	-62.246	-134.613
plate01	SA	0.001	1	Abediterol	signature01	DOCK4	0.457546	univariate	univariate	33.0179	3.14156
plate01	SA	0.001	1	Terbutaline	signature01	DOCK4	-0.830216	univariate	univariate	-59.9108	-131.236
plate01	SA	0.001	1	Norepinephrine	signature01	DOCK4	-2.09088	univariate	univariate	-150.884	-262.787
plate01	SA	0.001	1	Fenoterol	signature01	DOCK4	-1.94202	univariate	univariate	-140.142	-247.253
plate01	NC	0	1	NA	signature01	DOCK4	-0.118922	univariate	univariate	-8.58178	-57.0129
plate01	AC	10	1	NA	signature01	DOCK4	2.9138	univariate	univariate	210.268	259.452
plate01	SA	0.0001	1	CGP-20712A	signature01	DOCK4	2.18746	univariate	univariate	157.853	183.658
plate01	SA	0.0001	1	Tulobuterol	signature01	DOCK4	0.228566	univariate	univariate	16.494	-20.7525
plate01	SA	0.0001	1	Isoetharine	signature01	DOCK4	-6.13002	univariate	univariate	-442.36	-684.271
plate01	SA	0.0001	1	Olodaterol	signature01	DOCK4	-6.41847	univariate	univariate	-463.175	-714.37
plate01	SA	0.0001	1	N-alpha-methylhistamine	signature01	DOCK4	-3.37328	univariate	univariate	-243.425	-396.605
plate01	SA	0.0001	1	Vilanterol	signature01	DOCK4	1.08917	univariate	univariate	78.5979	69.0519
plate01	SA	0.0001	1	Dobutamine	signature01	DOCK4	-0.791013	univariate	univariate	-57.0818	-127.146
plate01	SA	0.0001	1	Tretoquinol	signature01	DOCK4	0.79659	univariate	univariate	57.4842	38.5207
plate01	SA	0.0001	1	Ritodrine	signature01	DOCK4	-3.22397	univariate	univariate	-232.651	-381.024
plate01	SA	0.0001	1	Adrenaline	signature01	DOCK4	5.0335	univariate	univariate	363.232	480.642
plate01	SA	0.0001	1	Dopexamine	signature01	DOCK4	-0.120917	univariate	univariate	-8.72572	-57.221
plate01	SA	0.0001	1	BRL 37344	signature01	DOCK4	-0.345512	univariate	univariate	-24.9332	-80.6575
plate01	SA	0.0001	1	Metaproterenol	signature01	DOCK4	-0.306828	univariate	univariate	-22.1416	-76.6209
plate01	SA	0.0001	1	Zinterol	signature01	DOCK4	-0.643804	univariate	univariate	-46.4587	-111.784
plate01	SA	0.0001	1	Procaterol	signature01	DOCK4	-0.0653895	univariate	univariate	-4.7187	-51.4268
plate01	SA	0.0001	1	Abediterol	signature01	DOCK4	3.27678	univariate	univariate	236.462	297.329
plate01	SA	0.0001	1	Terbutaline	signature01	DOCK4	1.29964	univariate	univariate	93.786	91.0143
plate01	SA	0.0001	1	Norepinephrine	signature01	DOCK4	-0.141831	univariate	univariate	-10.235	-59.4035
plate01	SA	0.0001	1	Fenoterol	signature01	DOCK4	3.17644	univariate	univariate	229.221	286.858
plate01	NC	0	1	NA	signature01	DOCK4	-5.95382	univariate	univariate	-429.645	-665.884
plate01	AC	10	1	NA	signature01	DOCK4	2.11288	univariate	univariate	152.471	175.875
plate01	SA	1e-05	1	CGP-20712A	signature01	DOCK4	1.94331	univariate	univariate	140.235	158.181
plate01	SA	1e-05	1	Tulobuterol	signature01	DOCK4	-3.06011	univariate	univariate	-220.826	-363.925
plate01	SA	1e-05	1	Isoetharine	signature01	DOCK4	-2.70798	univariate	univariate	-195.415	-327.181
plate01	SA	1e-05	1	Olodaterol	signature01	DOCK4	-7.19535	univariate	univariate	-519.237	-795.438
plate01	SA	1e-05	1	N-alpha-methylhistamine	signature01	DOCK4	-0.603726	univariate	univariate	-43.5666	-107.602
plate01	SA	1e-05	1	Vilanterol	signature01	DOCK4	-5.42155	univariate	univariate	-391.234	-610.341
plate01	SA	1e-05	1	Dobutamine	signature01	DOCK4	-1.9129	univariate	univariate	-138.04	-244.214
plate01	SA	1e-05	1	Tretoquinol	signature01	DOCK4	1.64957	univariate	univariate	119.038	127.529
plate01	SA	1e-05	1	Ritodrine	signature01	DOCK4	-5.96338	univariate	univariate	-430.335	-666.882
plate01	SA	1e-05	1	Adrenaline	signature01	DOCK4	-0.132072	univariate	univariate	-9.5307	-58.3851
plate01	SA	1e-05	1	Dopexamine	signature01	DOCK4	-1.21097	univariate	univariate	-87.387	-170.968
plate01	SA	1e-05	1	BRL 37344	signature01	DOCK4	-1.83369	univariate	univariate	-132.324	-235.949
plate01	SA	1e-05	1	Metaproterenol	signature01	DOCK4	-5.04207	univariate	univariate	-363.851	-570.744
plate01	SA	1e-05	1	Zinterol	signature01	DOCK4	3.86451	univariate	univariate	278.874	358.658
plate01	SA	1e-05	1	Procaterol	signature01	DOCK4	-2.22517	univariate	univariate	-160.575	-276.8
plate01	SA	1e-05	1	Abediterol	signature01	DOCK4	28.4802	univariate	univariate	2055.22	2927.31
plate01	SA	1e-05	1	Terbutaline	signature01	DOCK4	1.84414	univariate	univariate	133.078	147.833
plate01	SA	1e-05	1	Norepinephrine	signature01	DOCK4	0.814498	univariate	univariate	58.7765	40.3894
plate01	SA	1e-05	1	Fenoterol	signature01	DOCK4	0.603845	univariate	univariate	43.5752	18.4079
plate01	NC	0	1	NA	signature01	DOCK4	0.238892	univariate	univariate	17.2392	-19.675
plate01	AC	10	1	NA	signature01	DOCK4	1.56397	univariate	univariate	112.861	118.597
plate01	SA	100	1	Forskolin	signature01	DOCK4	7.30413	univariate	univariate	527.087	717.582
plate01	SA	100	1	Batefenterol	signature01	DOCK4	0.756684	univariate	univariate	54.6045	34.3566
plate01	SA	100	1	(+/-)-Isoproterenol	signature01	DOCK4	9.12133	univariate	univariate	658.222	907.207
plate01	SA	100	1	CHEMBL1221541	signature01	DOCK4	16.2311	univariate	univariate	1171.28	1649.11
plate01	SA	100	1	Salbutamol	signature01	DOCK4	-1.13769	univariate	univariate	-82.0987	-163.321
plate01	NC	0	1	NA	signature01	DOCK4	2.15954	univariate	univariate	155.839	180.745
plate01	AC	10	1	NA	signature01	DOCK4	3.52527	univariate	univariate	254.394	323.258
plate01	SA	10	1	Forskolin	signature01	DOCK4	2.58367	univariate	univariate	186.445	225.002
plate01	SA	10	1	Batefenterol	signature01	DOCK4	2.69388	univariate	univariate	194.398	236.503
plate01	SA	10	1	(+/-)-Isoproterenol	signature01	DOCK4	9.10921	univariate	univariate	657.347	905.942
plate01	SA	10	1	CHEMBL1221541	signature01	DOCK4	9.69331	univariate	univariate	699.497	966.893
plate01	SA	10	1	Salbutamol	signature01	DOCK4	-0.831346	univariate	univariate	-59.9923	-131.354
plate01	NC	0	1	NA	signature01	DOCK4	0.303595	univariate	univariate	21.9083	-12.9232
plate01	AC	10	1	NA	signature01	DOCK4	2.91817	univariate	univariate	210.584	259.908
plate01	SA	1	1	Forskolin	signature01	DOCK4	1.61669	univariate	univariate	116.665	124.098
plate01	SA	1	1	Batefenterol	signature01	DOCK4	3.26207	univariate	univariate	235.401	295.794
plate01	SA	1	1	(+/-)-Isoproterenol	signature01	DOCK4	18.9679	univariate	univariate	1368.78	1934.69
plate01	SA	1	1	CHEMBL1221541	signature01	DOCK4	7.89788	univariate	univariate	569.934	779.541
plate01	SA	1	1	Salbutamol	signature01	DOCK4	-1.56593	univariate	univariate	-113.002	-208.009
plate01	NC	0	1	NA	signature01	DOCK4	-3.83915	univariate	univariate	-277.044	-445.219
plate01	AC	10	1	NA	signature01	DOCK4	1.8868	univariate	univariate	136.157	152.284
plate01	SA	0.1	1	Forskolin	signature01	DOCK4	2.87516	univariate	univariate	207.48	255.42
plate01	SA	0.1	1	Batefenterol	signature01	DOCK4	-1.77882	univariate	univariate	-128.365	-230.223
plate01	SA	0.1	1	(+/-)-Isoproterenol	signature01	DOCK4	9.12612	univariate	univariate	658.567	907.707
plate01	SA	0.1	1	CHEMBL1221541	signature01	DOCK4	3.776	univariate	univariate	272.487	349.422
plate01	SA	0.1	1	Salbutamol	signature01	DOCK4	-1.60366	univariate	univariate	-115.725	-211.945
plate01	NC	0	1	NA	signature01	DOCK4	2.6108	univariate	univariate	188.403	227.834
plate01	AC	10	1	NA	signature01	DOCK4	3.77121	univariate	univariate	272.141	348.922
plate01	SA	0.01	1	Forskolin	signature01	DOCK4	0.221486	univariate	univariate	15.9831	-21.4913
plate01	SA	0.01	1	Batefenterol	signature01	DOCK4	3.36176	univariate	univariate	242.594	306.196
plate01	SA	0.01	1	(+/-)-Isoproterenol	signature01	DOCK4	10.2956	univariate	univariate	742.961	1029.74
plate01	SA	0.01	1	CHEMBL1221541	signature01	DOCK4	4.43559	univariate	univariate	320.085	418.25
plate01	SA	0.01	1	Salbutamol	signature01	DOCK4	-2.83656	univariate	univariate	-204.694	-340.598
plate01	NC	0	1	NA	signature01	DOCK4	2.74058	univariate	univariate	197.768	241.376
plate01	AC	10	1	NA	signature01	DOCK4	0.947641	univariate	univariate	68.3845	54.283
plate01	SA	0.001	1	Forskolin	signature01	DOCK4	1.46094	univariate	univariate	105.426	107.846
plate01	SA	0.001	1	Batefenterol	signature01	DOCK4	5.10008	univariate	univariate	368.037	487.59
plate01	SA	0.001	1	(+/-)-Isoproterenol	signature01	DOCK4	12.1368	univariate	univariate	875.826	1221.87
plate01	SA	0.001	1	CHEMBL1221541	signature01	DOCK4	8.32732	univariate	univariate	600.924	824.353
plate01	SA	0.001	1	Salbutamol	signature01	DOCK4	-3.44483	univariate	univariate	-248.589	-404.071
plate01	NC	0	1	NA	signature01	DOCK4	-0.0572518	univariate	univariate	-4.13145	-50.5776
plate01	AC	10	1	NA	signature01	DOCK4	0.126103	univariate	univariate	9.09996	-31.4445
plate01	SA	0.0001	1	Forskolin	signature01	DOCK4	1.82339	univariate	univariate	131.581	145.668
plate01	SA	0.0001	1	Batefenterol	signature01	DOCK4	-0.182909	univariate	univariate	-13.1992	-63.6899
plate01	SA	0.0001	1	(+/-)-Isoproterenol	signature01	DOCK4	5.65063	univariate	univariate	407.766	545.04
plate01	SA	0.0001	1	CHEMBL1221541	signature01	DOCK4	5.47234	univariate	univariate	394.9	526.435
plate01	SA	0.0001	1	Salbutamol	signature01	DOCK4	-2.14425	univariate	univariate	-154.735	-268.355
plate01	NC	0	1	NA	signature01	DOCK4	6.27476	univariate	univariate	452.805	610.168
plate01	AC	10	1	NA	signature01	DOCK4	-0.890547	univariate	univariate	-64.2644	-137.532
plate01	SA	1e-05	1	Forskolin	signature01	DOCK4	-1.9661	univariate	univariate	-141.88	-249.766
plate01	SA	1e-05	1	Batefenterol	signature01	DOCK4	-0.424955	univariate	univariate	-30.666	-88.9474
plate01	SA	1e-05	1	(+/-)-Isoproterenol	signature01	DOCK4	-0.405947	univariate	univariate	-29.2943	-86.964
plate01	SA	1e-05	1	CHEMBL1221541	signature01	DOCK4	5.6815	univariate	univariate	409.994	548.261
plate01	SA	1e-05	1	Salbutamol	signature01	DOCK4	3.54206	univariate	univariate	255.606	325.011
plate01	NC	0	1	NA	signature01	DOCK4	-2.08735	univariate	univariate	-150.629	-262.419
plate01	AC	10	1	NA	signature01	DOCK4	-4.47641	univariate	univariate	-323.031	-511.717
plate01	SA	100	1	CGP-20712A	signature01	NR4A1	-4.98373	univariate	univariate	-34.7383	-34.5079
plate01	SA	100	1	Tulobuterol	signature01	NR4A1	1.65805	univariate	univariate	11.5572	11.7085
plate01	SA	100	1	Isoetharine	signature01	NR4A1	61.2762	univariate	univariate	427.117	426.557
plate01	SA	100	1	Olodaterol	signature01	NR4A1	42.6016	univariate	univariate	296.948	296.611
plate01	SA	100	1	N-alpha-methylhistamine	signature01	NR4A1	10.27	univariate	univariate	71.5853	71.6339
plate01	SA	100	1	Vilanterol	signature01	NR4A1	24.0677	univariate	univariate	167.761	167.645
plate01	SA	100	1	Dobutamine	signature01	NR4A1	82.0064	univariate	univariate	571.613	570.806
plate01	SA	100	1	Tretoquinol	signature01	NR4A1	38.0336	univariate	univariate	265.107	264.825
plate01	SA	100	1	Ritodrine	signature01	NR4A1	16.2655	univariate	univariate	113.376	113.353
plate01	SA	100	1	Adrenaline	signature01	NR4A1	53.8853	univariate	univariate	375.599	375.128
plate01	SA	100	1	Dopexamine	signature01	NR4A1	1.79927	univariate	univariate	12.5416	12.6911
plate01	SA	100	1	BRL 37344	signature01	NR4A1	10.9149	univariate	univariate	76.0805	76.1215
plate01	SA	100	1	Metaproterenol	signature01	NR4A1	52.2979	univariate	univariate	364.535	364.082
plate01	SA	100	1	Zinterol	signature01	NR4A1	18.865	univariate	univariate	131.496	131.442
plate01	SA	100	1	Procaterol	signature01	NR4A1	13.8868	univariate	univariate	96.7956	96.8011
plate01	SA	100	1	Abediterol	signature01	NR4A1	68.1746	univariate	univariate	475.201	474.559
plate01	SA	100	1	Terbutaline	signature01	NR4A1	22.4105	univariate	univariate	156.209	156.113
plate01	SA	100	1	Norepinephrine	signature01	NR4A1	54.7113	univariate	univariate	381.357	380.876
plate01	SA	100	1	Fenoterol	signature01	NR4A1	32.4248	univariate	univariate	226.012	225.797
plate01	NC	0	1	NA	signature01	NR4A1	0.618755	univariate	univariate	4.31294	4.47659
plate01	AC	10	1	NA	signature01	NR4A1	25.0288	univariate	univariate	174.459	174.332
plate01	SA	10	1	CGP-20712A	signature01	NR4A1	0.960595	univariate	univariate	6.69568	6.85526
plate01	SA	10	1	Tulobuterol	signature01	NR4A1	3.6522	univariate	univariate	25.4571	25.5846
plate01	SA	10	1	Isoetharine	signature01	NR4A1	12.7836	univariate	univariate	89.106	89.1246
plate01	SA	10	1	Olodaterol	signature01	NR4A1	34.1148	univariate	univariate	237.792	237.557
plate01	SA	10	1	N-alpha-methylhistamine	signature01	NR4A1	8.29718	univariate	univariate	57.8342	57.9063
plate01	SA	10	1	Vilanterol	signature01	NR4A1	23.8233	univariate	univariate	166.057	165.944
plate01	SA	10	1	Dobutamine	signature01	NR4A1	39.724	univariate	univariate	276.89	276.587
plate01	SA	10	1	Tretoquinol	signature01	NR4A1	7.25586	univariate	univariate	50.5759	50.6604
plate01	SA	10	1	Ritodrine	signature01	NR4A1	10.7515	univariate	univariate	74.9413	74.9842
plate01	SA	10	1	Adrenaline	signature01	NR4A1	28.1013	univariate	univariate	195.876	195.712
plate01	SA	10	1	Dopexamine	signature01	NR4A1	-8.57826	univariate	univariate	-59.7934	-59.5201
plate01	SA	10	1	BRL 37344	signature01	NR4A1	6.9302	univariate	univariate	48.3059	48.3943
plate01	SA	10	1	Metaproterenol	signature01	NR4A1	52.3202	univariate	univariate	364.69	364.237
plate01	SA	10	1	Zinterol	signature01	NR4A1	16.8367	univariate	univariate	117.358	117.328
plate01	SA	10	1	Procaterol	signature01	NR4A1	8.69472	univariate	univariate	60.6052	60.6726
plate01	SA	10	1	Abediterol	signature01	NR4A1	32.1558	univariate	univariate	224.137	223.925
plate01	SA	10	1	Terbutaline	signature01	NR4A1	12.0199	univariate	univariate	83.7827	83.8105
plate01	SA	10	1	Norepinephrine	signature01	NR4A1	56.3354	univariate	univariate	392.677	392.177
plate01	SA	10	1	Fenoterol	signature01	NR4A1	61.4425	univariate	univariate	428.275	427.714
plate01	NC	0	1	NA	signature01	NR4A1	1.29002	univariate	univariate	8.99189	9.14755
plate01	AC	10	1	NA	signature01	NR4A1	16.4419	univariate	univariate	114.606	114.581
plate01	SA	1	1	CGP-20712A	signature01	NR4A1	1.03793	univariate	univariate	7.23475	7.39341
plate01	SA	1	1	Tulobuterol	signature01	NR4A1	-4.57397	univariate	univariate	-31.8822	-31.6566
plate01	SA	1	1	Isoetharine	signature01	NR4A1	3.75987	univariate	univariate	26.2076	26.3338
plate01	SA	1	1	Olodaterol	signature01	NR4A1	22.6468	univariate	univariate	157.856	157.757
plate01	SA	1	1	N-alpha-methylhistamine	signature01	NR4A1	5.15817	univariate	univariate	35.9542	36.0638
plate01	SA	1	1	Vilanterol	signature01	NR4A1	17.8947	univariate	univariate	124.732	124.69
plate01	SA	1	1	Dobutamine	signature01	NR4A1	17.7704	univariate	univariate	123.866	123.825
plate01	SA	1	1	Tretoquinol	signature01	NR4A1	22.1803	univariate	univariate	154.604	154.511
plate01	SA	1	1	Ritodrine	signature01	NR4A1	2.19555	univariate	univariate	15.3037	15.4486
plate01	SA	1	1	Adrenaline	signature01	NR4A1	28.2002	univariate	univariate	196.565	196.4
plate01	SA	1	1	Dopexamine	signature01	NR4A1	0.335871	univariate	univariate	2.34114	2.50817
plate01	SA	1	1	BRL 37344	signature01	NR4A1	-1.1977	univariate	univariate	-8.34837	-8.16306
plate01	SA	1	1	Metaproterenol	signature01	NR4A1	27.2488	univariate	univariate	189.933	189.779
plate01	SA	1	1	Zinterol	signature01	NR4A1	8.02926	univariate	univariate	55.9667	56.0421
plate01	SA	1	1	Procaterol	signature01	NR4A1	5.51542	univariate	univariate	38.4444	38.5497
plate01	SA	1	1	Abediterol	signature01	NR4A1	22.3761	univariate	univariate	155.969	155.873
plate01	SA	1	1	Terbutaline	signature01	NR4A1	6.07816	univariate	univariate	42.3669	42.4655
plate01	SA	1	1	Norepinephrine	signature01	NR4A1	24.767	univariate	univariate	172.635	172.511
plate01	SA	1	1	Fenoterol	signature01	NR4A1	46.4012	univariate	univariate	323.432	323.05
plate01	NC	0	1	NA	signature01	NR4A1	-0.598021	univariate	univariate	-4.16841	-3.99025
plate01	AC	10	1	NA	signature01	NR4A1	13.2568	univariate	univariate	92.4042	92.4172
plate01	SA	0.1	1	CGP-20712A	signature01	NR4A1	-1.62965	univariate	univariate	-11.3592	-11.1687
plate01	SA	0.1	1	Tulobuterol	signature01	NR4A1	-4.14838	univariate	univariate	-28.9157	-28.6952
plate01	SA	0.1	1	Isoetharine	signature01	NR4A1	-0.73192	univariate	univariate	-5.10174	-4.92198
plate01	SA	0.1	1	Olodaterol	signature01	NR4A1	24.0326	univariate	univariate	167.515	167.4
plate01	SA	0.1	1	N-alpha-methylhistamine	signature01	NR4A1	0.810805	univariate	univariate	5.65159	5.81296
plate01	SA	0.1	1	Vilanterol	signature01	NR4A1	9.44023	univariate	univariate	65.8017	65.8602
plate01	SA	0.1	1	Dobutamine	signature01	NR4A1	4.33176	univariate	univariate	30.1939	30.3133
plate01	SA	0.1	1	Tretoquinol	signature01	NR4A1	8.86667	univariate	univariate	61.8037	61.8691
plate01	SA	0.1	1	Ritodrine	signature01	NR4A1	2.32804	univariate	univariate	16.2273	16.3706
plate01	SA	0.1	1	Adrenaline	signature01	NR4A1	6.88681	univariate	univariate	48.0034	48.0924
plate01	SA	0.1	1	Dopexamine	signature01	NR4A1	-2.76296	univariate	univariate	-19.2588	-19.0548
plate01	SA	0.1	1	BRL 37344	signature01	NR4A1	-0.548926	univariate	univariate	-3.8262	-3.64863
plate01	SA	0.1	1	Metaproterenol	signature01	NR4A1	11.7543	univariate	univariate	81.9316	81.9625
plate01	SA	0.1	1	Zinterol	signature01	NR4A1	9.42116	univariate	univariate	65.6688	65.7275
plate01	SA	0.1	1	Procaterol	signature01	NR4A1	-2.94356	univariate	univariate	-20.5176	-20.3115
plate01	SA	0.1	1	Abediterol	signature01	NR4A1	13.9364	univariate	univariate	97.1412	97.1461
plate01	SA	0.1	1	Terbutaline	signature01	NR4A1	2.02209	univariate	univariate	14.0947	14.2416
plate01	SA	0.1	1	Norepinephrine	signature01	NR4A1	22.4579	univariate	univariate	156.539	156.442
plate01	SA	0.1	1	Fenoterol	signature01	NR4A1	20.092	univariate	univariate	140.048	139.98
plate01	NC	0	1	NA	signature01	NR4A1	2.6142	univariate	univariate	18.2219	18.3618
plate01	AC	10	1	NA	signature01	NR4A1	16.5084	univariate	univariate	115.07	115.044
plate01	SA	0.01	1	CGP-20712A	signature01	NR4A1	0.674379	univariate	univariate	4.70065	4.86365
plate01	SA	0.01	1	Tulobuterol	signature01	NR4A1	-5.31924	univariate	univariate	-37.0769	-36.8425
plate01	SA	0.01	1	Isoetharine	signature01	NR4A1	-1.08983	univariate	univariate	-7.59646	-7.41244
plate01	SA	0.01	1	Olodaterol	signature01	NR4A1	11.1431	univariate	univariate	77.6715	77.7097
plate01	SA	0.01	1	N-alpha-methylhistamine	signature01	NR4A1	-2.80327	univariate	univariate	-19.5398	-19.3353
plate01	SA	0.01	1	Vilanterol	signature01	NR4A1	4.53536	univariate	univariate	31.6131	31.73
plate01	SA	0.01	1	Dobutamine	signature01	NR4A1	-2.02993	univariate	univariate	-14.1493	-13.9541
plate01	SA	0.01	1	Tretoquinol	signature01	NR4A1	3.61373	univariate	univariate	25.189	25.3169
plate01	SA	0.01	1	Ritodrine	signature01	NR4A1	2.09078	univariate	univariate	14.5735	14.7196
plate01	SA	0.01	1	Adrenaline	signature01	NR4A1	1.97309	univariate	univariate	13.7531	13.9006
plate01	SA	0.01	1	Dopexamine	signature01	NR4A1	NA	univariate	univariate	NA	NA
plate01	SA	0.01	1	BRL 37344	signature01	NR4A1	-0.530083	univariate	univariate	-3.69487	-3.51751
plate01	SA	0.01	1	Metaproterenol	signature01	NR4A1	3.06514	univariate	univariate	21.3651	21.4996
plate01	SA	0.01	1	Zinterol	signature01	NR4A1	3.91348	univariate	univariate	27.2784	27.4027
plate01	SA	0.01	1	Procaterol	signature01	NR4A1	4.61349	univariate	univariate	32.1576	32.2736
plate01	SA	0.01	1	Abediterol	signature01	NR4A1	12.6749	univariate	univariate	88.3481	88.3681
plate01	SA	0.01	1	Terbutaline	signature01	NR4A1	0.715502	univariate	univariate	4.9873	5.1498
plate01	SA	0.01	1	Norepinephrine	signature01	NR4A1	13.5496	univariate	univariate	94.4452	94.4547
plate01	SA	0.01	1	Fenoterol	signature01	NR4A1	2.00201	univariate	univariate	13.9547	14.1019
plate01	NC	0	1	NA	signature01	NR4A1	-1.21926	univariate	univariate	-8.49866	-8.31309
plate01	AC	10	1	NA	signature01	NR4A1	17.4393	univariate	univariate	121.558	121.521
plate01	SA	0.001	1	CGP-20712A	signature01	NR4A1	-2.08944	univariate	univariate	-14.5641	-14.3682
plate01	SA	0.001	1	Tulobuterol	signature01	NR4A1	-1.31185	univariate	univariate	-9.14406	-8.95739
plate01	SA	0.001	1	Isoetharine	signature01	NR4A1	-4.53838	univariate	univariate	-31.6341	-31.409
plate01	SA	0.001	1	Olodaterol	signature01	NR4A1	1.67409	univariate	univariate	11.669	11.8201
plate01	SA	0.001	1	N-alpha-methylhistamine	signature01	NR4A1	-0.798798	univariate	univariate	-5.5679	-5.38734
plate01	SA	0.001	1	Vilanterol	signature01	NR4A1	2.78686	univariate	univariate	19.4253	19.5632
plate01	SA	0.001	1	Dobutamine	signature01	NR4A1	1.28874	univariate	univariate	8.98298	9.13865
plate01	SA	0.001	1	Tretoquinol	signature01	NR4A1	8.90443	univariate	univariate	62.067	62.1319
plate01	SA	0.001	1	Ritodrine	signature01	NR4A1	-2.37183	univariate	univariate	-16.5325	-16.3332
plate01	SA	0.001	1	Adrenaline	signature01	NR4A1	1.18865	univariate	univariate	8.28529	8.44215
plate01	SA	0.001	1	Dopexamine	signature01	NR4A1	1.41206	univariate	univariate	9.84254	9.99674
plate01	SA	0.001	1	BRL 37344	signature01	NR4A1	0.585841	univariate	univariate	4.08351	4.24756
plate01	SA	0.001	1	Metaproterenol	signature01	NR4A1	-7.5168	univariate	univariate	-52.3947	-52.134
plate01	SA	0.001	1	Zinterol	signature01	NR4A1	2.21057	univariate	univariate	15.4084	15.5531
plate01	SA	0.001	1	Procaterol	signature01	NR4A1	3.31296	univariate	univariate	23.0925	23.224
plate01	SA	0.001	1	Abediterol	signature01	NR4A1	11.7013	univariate	univariate	81.562	81.5935
plate01	SA	0.001	1	Terbutaline	signature01	NR4A1	-1.74586	univariate	univariate	-12.1692	-11.9774
plate01	SA	0.001	1	Norepinephrine	signature01	NR4A1	-0.663142	univariate	univariate	-4.62233	-4.44339
plate01	SA	0.001	1	Fenoterol	signature01	NR4A1	4.37159	univariate	univariate	30.4715	30.5904
plate01	NC	0	1	NA	signature01	NR4A1	-0.129463	univariate	univariate	-0.902399	-0.729821
plate01	AC	10	1	NA	signature01	NR4A1	12.5076	univariate	univariate	87.1824	87.2043
plate01	SA	0.0001	1	CGP-20712A	signature01	NR4A1	1.37413	univariate	univariate	9.57816	9.73282
plate01	SA	0.0001	1	Tulobuterol	signature01	NR4A1	1.60855	univariate	univariate	11.2122	11.364
plate01	SA	0.0001	1	Isoetharine	signature01	NR4A1	-7.08097	univariate	univariate	-49.3568	-49.1014
plate01	SA	0.0001	1	Olodaterol	signature01	NR4A1	-0.968266	univariate	univariate	-6.74915	-6.56657
plate01	SA	0.0001	1	N-alpha-methylhistamine	signature01	NR4A1	-3.793	univariate	univariate	-26.4385	-26.2223
plate01	SA	0.0001	1	Vilanterol	signature01	NR4A1	0.537903	univariate	univariate	3.74937	3.91399
plate01	SA	0.0001	1	Dobutamine	signature01	NR4A1	0.440364	univariate	univariate	3.06949	3.23528
plate01	SA	0.0001	1	Tretoquinol	signature01	NR4A1	3.41626	univariate	univariate	23.8125	23.9428
plate01	SA	0.0001	1	Ritodrine	signature01	NR4A1	-1.60988	univariate	univariate	-11.2214	-11.0312
plate01	SA	0.0001	1	Adrenaline	signature01	NR4A1	2.97059	univariate	univariate	20.706	20.8417
plate01	SA	0.0001	1	Dopexamine	signature01	NR4A1	1.35886	univariate	univariate	9.47175	9.62658
plate01	SA	0.0001	1	BRL 37344	signature01	NR4A1	-0.0563438	univariate	univariate	-0.392736	-0.22103
plate01	SA	0.0001	1	Metaproterenol	signature01	NR4A1	-0.493663	univariate	univariate	-3.441	-3.26408
plate01	SA	0.0001	1	Zinterol	signature01	NR4A1	0.326057	univariate	univariate	2.27273	2.43988
plate01	SA	0.0001	1	Procaterol	signature01	NR4A1	-0.260549	univariate	univariate	-1.81612	-1.64198
plate01	SA	0.0001	1	Abediterol	signature01	NR4A1	8.40763	univariate	univariate	58.6041	58.6749
plate01	SA	0.0001	1	Terbutaline	signature01	NR4A1	-0.15697	univariate	univariate	-1.09414	-0.921232
plate01	SA	0.0001	1	Norepinephrine	signature01	NR4A1	1.09283	univariate	univariate	7.61738	7.77538
plate01	SA	0.0001	1	Fenoterol	signature01	NR4A1	2.44307	univariate	univariate	17.0291	17.171
plate01	NC	0	1	NA	signature01	NR4A1	-5.73905	univariate	univariate	-40.0032	-39.7637
plate01	AC	10	1	NA	signature01	NR4A1	16.1614	univariate	univariate	112.651	112.629
plate01	SA	1e-05	1	CGP-20712A	signature01	NR4A1	-0.149917	univariate	univariate	-1.04497	-0.87215
plate01	SA	1e-05	1	Tulobuterol	signature01	NR4A1	-3.0408	univariate	univariate	-21.1955	-20.9882
plate01	SA	1e-05	1	Isoetharine	signature01	NR4A1	-2.02308	univariate	univariate	-14.1015	-13.9064
plate01	SA	1e-05	1	Olodaterol	signature01	NR4A1	-3.58698	univariate	univariate	-25.0025	-24.7887
plate01	SA	1e-05	1	N-alpha-methylhistamine	signature01	NR4A1	-1.58639	univariate	univariate	-11.0577	-10.8677
plate01	SA	1e-05	1	Vilanterol	signature01	NR4A1	-1.52108	univariate	univariate	-10.6025	-10.4133
plate01	SA	1e-05	1	Dobutamine	signature01	NR4A1	-3.68918	univariate	univariate	-25.7148	-25.4998
plate01	SA	1e-05	1	Tretoquinol	signature01	NR4A1	3.32812	univariate	univariate	23.1982	23.3295
plate01	SA	1e-05	1	Ritodrine	signature01	NR4A1	-4.54827	univariate	univariate	-31.703	-31.4777
plate01	SA	1e-05	1	Adrenaline	signature01	NR4A1	0.174589	univariate	univariate	1.21694	1.3859
plate01	SA	1e-05	1	Dopexamine	signature01	NR4A1	1.95333	univariate	univariate	13.6154	13.7631
plate01	SA	1e-05	1	BRL 37344	signature01	NR4A1	-3.18211	univariate	univariate	-22.1804	-21.9714
plate01	SA	1e-05	1	Metaproterenol	signature01	NR4A1	-6.08305	univariate	univariate	-42.401	-42.1574
plate01	SA	1e-05	1	Zinterol	signature01	NR4A1	2.91276	univariate	univariate	20.3029	20.4393
plate01	SA	1e-05	1	Procaterol	signature01	NR4A1	-2.02445	univariate	univariate	-14.1111	-13.9159
plate01	SA	1e-05	1	Abediterol	signature01	NR4A1	-0.453511	univariate	univariate	-3.16113	-2.98469
plate01	SA	1e-05	1	Terbutaline	signature01	NR4A1	1.2903	univariate	univariate	8.99384	9.14949
plate01	SA	1e-05	1	Norepinephrine	signature01	NR4A1	0.582764	univariate	univariate	4.06207	4.22615
plate01	SA	1e-05	1	Fenoterol	signature01	NR4A1	3.54503	univariate	univariate	24.7101	24.8389
plate01	NC	0	1	NA	signature01	NR4A1	-0.737237	univariate	univariate	-5.1388	-4.95897
plate01	AC	10	1	NA	signature01	NR4A1	17.4961	univariate	univariate	121.954	121.916
plate01	SA	100	1	Forskolin	signature01	NR4A1	35.8486	univariate	univariate	249.878	249.621
plate01	SA	100	1	Batefenterol	signature01	NR4A1	57.5721	univariate	univariate	401.297	400.782
plate01	SA	100	1	(+/-)-Isoproterenol	signature01	NR4A1	43.2369	univariate	univariate	301.376	301.032
plate01	SA	100	1	CHEMBL1221541	signature01	NR4A1	93.8651	univariate	univariate	654.273	653.325
plate01	SA	100	1	Salbutamol	signature01	NR4A1	19.456	univariate	univariate	135.615	135.554
plate01	NC	0	1	NA	signature01	NR4A1	2.35599	univariate	univariate	16.4221	16.565
plate01	AC	10	1	NA	signature01	NR4A1	12.8798	univariate	univariate	89.7766	89.7941
plate01	SA	10	1	Forskolin	signature01	NR4A1	9.83489	univariate	univariate	68.5526	68.6064
plate01	SA	10	1	Batefenterol	signature01	NR4A1	22.1996	univariate	univariate	154.739	154.645
plate01	SA	10	1	(+/-)-Isoproterenol	signature01	NR4A1	68.6228	univariate	univariate	478.325	477.678
plate01	SA	10	1	CHEMBL1221541	signature01	NR4A1	69.5589	univariate	univariate	484.85	484.191
plate01	SA	10	1	Salbutamol	signature01	NR4A1	20.6333	univariate	univariate	143.821	143.746
plate01	NC	0	1	NA	signature01	NR4A1	-3.95589	univariate	univariate	-27.5739	-27.3557
plate01	AC	10	1	NA	signature01	NR4A1	11.0341	univariate	univariate	76.9113	76.9507
plate01	SA	1	1	Forskolin	signature01	NR4A1	-1.48276	univariate	univariate	-10.3354	-10.1466
plate01	SA	1	1	Batefenterol	signature01	NR4A1	20.7266	univariate	univariate	144.472	144.396
plate01	SA	1	1	(+/-)-Isoproterenol	signature01	NR4A1	69.764	univariate	univariate	486.279	485.618
plate01	SA	1	1	CHEMBL1221541	signature01	NR4A1	54.8792	univariate	univariate	382.527	382.044
plate01	SA	1	1	Salbutamol	signature01	NR4A1	5.29273	univariate	univariate	36.8921	37.0001
plate01	NC	0	1	NA	signature01	NR4A1	-3.09278	univariate	univariate	-21.5577	-21.3498
plate01	AC	10	1	NA	signature01	NR4A1	12.7636	univariate	univariate	88.9669	88.9858
plate01	SA	0.1	1	Forskolin	signature01	NR4A1	1.63328	univariate	univariate	11.3846	11.5361
plate01	SA	0.1	1	Batefenterol	signature01	NR4A1	26.2146	univariate	univariate	182.725	182.583
plate01	SA	0.1	1	(+/-)-Isoproterenol	signature01	NR4A1	60.7218	univariate	univariate	423.252	422.699
plate01	SA	0.1	1	CHEMBL1221541	signature01	NR4A1	41.4931	univariate	univariate	289.222	288.898
plate01	SA	0.1	1	Salbutamol	signature01	NR4A1	3.13626	univariate	univariate	21.8609	21.9945
plate01	NC	0	1	NA	signature01	NR4A1	4.70628	univariate	univariate	32.8044	32.9194
plate01	AC	10	1	NA	signature01	NR4A1	12.0554	univariate	univariate	84.0304	84.0577
plate01	SA	0.01	1	Forskolin	signature01	NR4A1	1.70344	univariate	univariate	11.8736	12.0243
plate01	SA	0.01	1	Batefenterol	signature01	NR4A1	16.9719	univariate	univariate	118.3	118.269
plate01	SA	0.01	1	(+/-)-Isoproterenol	signature01	NR4A1	40.9985	univariate	univariate	285.774	285.456
plate01	SA	0.01	1	CHEMBL1221541	signature01	NR4A1	27.5784	univariate	univariate	192.231	192.073
plate01	SA	0.01	1	Salbutamol	signature01	NR4A1	-0.0639267	univariate	univariate	-0.445591	-0.273795
plate01	NC	0	1	NA	signature01	NR4A1	0.0803037	univariate	univariate	0.559745	0.729821
plate01	AC	10	1	NA	signature01	NR4A1	17.7945	univariate	univariate	124.034	123.993
plate01	SA	0.001	1	Forskolin	signature01	NR4A1	1.08787	univariate	univariate	7.58281	7.74088
plate01	SA	0.001	1	Batefenterol	signature01	NR4A1	7.62462	univariate	univariate	53.1462	53.2264
plate01	SA	0.001	1	(+/-)-Isoproterenol	signature01	NR4A1	45.6356	univariate	univariate	318.096	317.723
plate01	SA	0.001	1	CHEMBL1221541	signature01	NR4A1	51.1736	univariate	univariate	356.698	356.258
plate01	SA	0.001	1	Salbutamol	signature01	NR4A1	-2.83967	univariate	univariate	-19.7935	-19.5886
plate01	NC	0	1	NA	signature01	NR4A1	0.513591	univariate	univariate	3.57991	3.74482
plate01	AC	10	1	NA	signature01	NR4A1	4.15148	univariate	univariate	28.9373	29.0588
plate01	SA	0.0001	1	Forskolin	signature01	NR4A1	1.7782	univariate	univariate	12.3947	12.5445
plate01	SA	0.0001	1	Batefenterol	signature01	NR4A1	4.22815	univariate	univariate	29.4716	29.5923
plate01	SA	0.0001	1	(+/-)-Isoproterenol	signature01	NR4A1	40.1755	univariate	univariate	280.037	279.729
plate01	SA	0.0001	1	CHEMBL1221541	signature01	NR4A1	13.3636	univariate	univariate	93.1486	93.1604
plate01	SA	0.0001	1	Salbutamol	signature01	NR4A1	-2.20972	univariate	univariate	-15.4025	-15.2051
plate01	NC	0	1	NA	signature01	NR4A1	4.78323	univariate	univariate	33.3408	33.4548
plate01	AC	10	1	NA	signature01	NR4A1	13.6369	univariate	univariate	95.0537	95.0622
plate01	SA	1e-05	1	Forskolin	signature01	NR4A1	-2.83995	univariate	univariate	-19.7954	-19.5905
plate01	SA	1e-05	1	Batefenterol	signature01	NR4A1	1.89591	univariate	univariate	13.2151	13.3636
plate01	SA	1e-05	1	(+/-)-Isoproterenol	signature01	NR4A1	7.41259	univariate	univariate	51.6683	51.751
plate01	SA	1e-05	1	CHEMBL1221541	signature01	NR4A1	24.5478	univariate	univariate	171.107	170.985
plate01	SA	1e-05	1	Salbutamol	signature01	NR4A1	2.09932	univariate	univariate	14.633	14.779
plate01	NC	0	1	NA	signature01	NR4A1	-1.45576	univariate	univariate	-10.1472	-9.95876
plate01	AC	10	1	NA	signature01	NR4A1	15.0561	univariate	univariate	104.946	104.938
plate01	SA	100	1	CGP-20712A	signature01	maha_AC	479.555	multivariate	AC_similarity	5663.57	-683.813
plate01	SA	100	1	Tulobuterol	signature01	maha_AC	76.8886	multivariate	AC_similarity	908.058	-13.8416
plate01	SA	100	1	Isoetharine	signature01	maha_AC	456.388	multivariate	AC_similarity	5389.96	-645.266
plate01	SA	100	1	Olodaterol	signature01	maha_AC	358.084	multivariate	AC_similarity	4228.99	-481.704
plate01	SA	100	1	N-alpha-methylhistamine	signature01	maha_AC	71.4185	multivariate	AC_similarity	843.456	-4.7403
plate01	SA	100	1	Vilanterol	signature01	maha_AC	140.499	multivariate	AC_similarity	1659.3	-119.679
plate01	SA	100	1	Dobutamine	signature01	maha_AC	570.716	multivariate	AC_similarity	6740.18	-835.489
plate01	SA	100	1	Tretoquinol	signature01	maha_AC	411.735	multivariate	AC_similarity	4862.62	-570.972
plate01	SA	100	1	Ritodrine	signature01	maha_AC	17.3588	multivariate	AC_similarity	205.008	85.2061
plate01	SA	100	1	Adrenaline	signature01	maha_AC	162.65	multivariate	AC_similarity	1920.91	-156.535
plate01	SA	100	1	Dopexamine	signature01	maha_AC	68.1128	multivariate	AC_similarity	804.416	0.75977
plate01	SA	100	1	BRL 37344	signature01	maha_AC	28.1501	multivariate	AC_similarity	332.454	67.2512
plate01	SA	100	1	Metaproterenol	signature01	maha_AC	381.65	multivariate	AC_similarity	4507.31	-520.915
plate01	SA	100	1	Zinterol	signature01	maha_AC	129.183	multivariate	AC_similarity	1525.66	-100.852
plate01	SA	100	1	Procaterol	signature01	maha_AC	3.30458	multivariate	AC_similarity	39.0273	108.59
plate01	SA	100	1	Abediterol	signature01	maha_AC	1128.89	multivariate	AC_similarity	13332.3	-1764.21
plate01	SA	100	1	Terbutaline	signature01	maha_AC	79.8179	multivariate	AC_similarity	942.654	-18.7156
plate01	SA	100	1	Norepinephrine	signature01	maha_AC	507.01	multivariate	AC_similarity	5987.81	-729.493
plate01	SA	100	1	Fenoterol	signature01	maha_AC	206.026	multivariate	AC_similarity	2433.18	-228.705
plate01	NC	0	1	NA	signature01	maha_AC	66.4911	multivariate	AC_similarity	785.263	3.45812
plate01	AC	10	1	NA	signature01	maha_AC	10.546	multivariate	AC_similarity	124.548	96.5415
plate01	SA	10	1	CGP-20712A	signature01	maha_AC	46.4712	multivariate	AC_similarity	548.827	36.7678
plate01	SA	10	1	Tulobuterol	signature01	maha_AC	124.092	multivariate	AC_similarity	1465.53	-92.3796
plate01	SA	10	1	Isoetharine	signature01	maha_AC	26.6809	multivariate	AC_similarity	315.103	69.6957
plate01	SA	10	1	Olodaterol	signature01	maha_AC	137.241	multivariate	AC_similarity	1620.83	-114.259
plate01	SA	10	1	N-alpha-methylhistamine	signature01	maha_AC	43.6913	multivariate	AC_similarity	515.997	41.3931
plate01	SA	10	1	Vilanterol	signature01	maha_AC	102.169	multivariate	AC_similarity	1206.62	-55.9039
plate01	SA	10	1	Dobutamine	signature01	maha_AC	552.599	multivariate	AC_similarity	6526.22	-805.345
plate01	SA	10	1	Tretoquinol	signature01	maha_AC	24.9827	multivariate	AC_similarity	295.047	72.5211
plate01	SA	10	1	Ritodrine	signature01	maha_AC	11.7447	multivariate	AC_similarity	138.705	94.5471
plate01	SA	10	1	Adrenaline	signature01	maha_AC	126.811	multivariate	AC_similarity	1497.65	-96.9046
plate01	SA	10	1	Dopexamine	signature01	maha_AC	227.165	multivariate	AC_similarity	2682.83	-263.877
plate01	SA	10	1	BRL 37344	signature01	maha_AC	26.3971	multivariate	AC_similarity	311.751	70.1679
plate01	SA	10	1	Metaproterenol	signature01	maha_AC	343.977	multivariate	AC_similarity	4062.38	-458.233
plate01	SA	10	1	Zinterol	signature01	maha_AC	19.8726	multivariate	AC_similarity	234.696	81.0236
plate01	SA	10	1	Procaterol	signature01	maha_AC	43.4753	multivariate	AC_similarity	513.446	41.7525
plate01	SA	10	1	Abediterol	signature01	maha_AC	76.7088	multivariate	AC_similarity	905.935	-13.5425
plate01	SA	10	1	Terbutaline	signature01	maha_AC	10.3267	multivariate	AC_similarity	121.958	96.9065
plate01	SA	10	1	Norepinephrine	signature01	maha_AC	782.977	multivariate	AC_similarity	9246.99	-1188.66
plate01	SA	10	1	Fenoterol	signature01	maha_AC	534.375	multivariate	AC_similarity	6311	-775.024
plate01	NC	0	1	NA	signature01	maha_AC	43.4267	multivariate	AC_similarity	512.871	41.8334
plate01	AC	10	1	NA	signature01	maha_AC	11.1303	multivariate	AC_similarity	131.449	95.5694
plate01	SA	1	1	CGP-20712A	signature01	maha_AC	65.7599	multivariate	AC_similarity	776.628	4.67458
plate01	SA	1	1	Tulobuterol	signature01	maha_AC	86.7529	multivariate	AC_similarity	1024.56	-30.2543
plate01	SA	1	1	Isoetharine	signature01	maha_AC	63.5014	multivariate	AC_similarity	749.955	8.4324
plate01	SA	1	1	Olodaterol	signature01	maha_AC	40.0111	multivariate	AC_similarity	472.534	47.5163
plate01	SA	1	1	N-alpha-methylhistamine	signature01	maha_AC	47.1403	multivariate	AC_similarity	556.729	35.6547
plate01	SA	1	1	Vilanterol	signature01	maha_AC	132.424	multivariate	AC_similarity	1563.93	-106.244
plate01	SA	1	1	Dobutamine	signature01	maha_AC	14.0544	multivariate	AC_similarity	165.984	90.704
plate01	SA	1	1	Tretoquinol	signature01	maha_AC	73.1032	multivariate	AC_similarity	863.353	-7.54343
plate01	SA	1	1	Ritodrine	signature01	maha_AC	68.6207	multivariate	AC_similarity	810.413	-0.0851848
plate01	SA	1	1	Adrenaline	signature01	maha_AC	70.8621	multivariate	AC_similarity	836.885	-3.81461
plate01	SA	1	1	Dopexamine	signature01	maha_AC	72.5333	multivariate	AC_similarity	856.622	-6.59515
plate01	SA	1	1	BRL 37344	signature01	maha_AC	139.71	multivariate	AC_similarity	1649.99	-118.367
plate01	SA	1	1	Metaproterenol	signature01	maha_AC	60.7011	multivariate	AC_similarity	716.883	13.0917
plate01	SA	1	1	Zinterol	signature01	maha_AC	9.6566	multivariate	AC_similarity	114.045	98.0213
plate01	SA	1	1	Procaterol	signature01	maha_AC	33.1875	multivariate	AC_similarity	391.946	58.8697
plate01	SA	1	1	Abediterol	signature01	maha_AC	29.5154	multivariate	AC_similarity	348.578	64.9795
plate01	SA	1	1	Terbutaline	signature01	maha_AC	37.0861	multivariate	AC_similarity	437.989	52.3831
plate01	SA	1	1	Norepinephrine	signature01	maha_AC	72.9291	multivariate	AC_similarity	861.297	-7.25375
plate01	SA	1	1	Fenoterol	signature01	maha_AC	312.161	multivariate	AC_similarity	3686.64	-405.297
plate01	NC	0	1	NA	signature01	maha_AC	152.891	multivariate	AC_similarity	1805.65	-140.298
plate01	AC	10	1	NA	signature01	maha_AC	8.32567	multivariate	AC_similarity	98.3265	100.236
plate01	SA	0.1	1	CGP-20712A	signature01	maha_AC	106.819	multivariate	AC_similarity	1261.54	-63.6406
plate01	SA	0.1	1	Tulobuterol	signature01	maha_AC	221.477	multivariate	AC_similarity	2615.65	-254.412
plate01	SA	0.1	1	Isoetharine	signature01	maha_AC	92.9019	multivariate	AC_similarity	1097.18	-40.4853
plate01	SA	0.1	1	Olodaterol	signature01	maha_AC	9.35305	multivariate	AC_similarity	110.46	98.5264
plate01	SA	0.1	1	N-alpha-methylhistamine	signature01	maha_AC	50.614	multivariate	AC_similarity	597.753	29.875
plate01	SA	0.1	1	Vilanterol	signature01	maha_AC	37.0502	multivariate	AC_similarity	437.565	52.4428
plate01	SA	0.1	1	Dobutamine	signature01	maha_AC	10.1224	multivariate	AC_similarity	119.546	97.2463
plate01	SA	0.1	1	Tretoquinol	signature01	maha_AC	6.94244	multivariate	AC_similarity	81.9906	102.537
plate01	SA	0.1	1	Ritodrine	signature01	maha_AC	106.448	multivariate	AC_similarity	1257.15	-63.0231
plate01	SA	0.1	1	Adrenaline	signature01	maha_AC	89.0604	multivariate	AC_similarity	1051.81	-34.0935
plate01	SA	0.1	1	Dopexamine	signature01	maha_AC	217.522	multivariate	AC_similarity	2568.94	-247.832
plate01	SA	0.1	1	BRL 37344	signature01	maha_AC	87.3277	multivariate	AC_similarity	1031.34	-31.2106
plate01	SA	0.1	1	Metaproterenol	signature01	maha_AC	12.2882	multivariate	AC_similarity	145.125	93.6427
plate01	SA	0.1	1	Zinterol	signature01	maha_AC	12.5538	multivariate	AC_similarity	148.26	93.2009
plate01	SA	0.1	1	Procaterol	signature01	maha_AC	44.2337	multivariate	AC_similarity	522.403	40.4906
plate01	SA	0.1	1	Abediterol	signature01	maha_AC	10.7607	multivariate	AC_similarity	127.084	96.1843
plate01	SA	0.1	1	Terbutaline	signature01	maha_AC	46.5687	multivariate	AC_similarity	549.979	36.6056
plate01	SA	0.1	1	Norepinephrine	signature01	maha_AC	56.6685	multivariate	AC_similarity	669.258	19.8012
plate01	SA	0.1	1	Fenoterol	signature01	maha_AC	90.6043	multivariate	AC_similarity	1070.04	-36.6624
plate01	NC	0	1	NA	signature01	maha_AC	49.1551	multivariate	AC_similarity	580.524	32.3023
plate01	AC	10	1	NA	signature01	maha_AC	4.53033	multivariate	AC_similarity	53.5034	106.551
plate01	SA	0.01	1	CGP-20712A	signature01	maha_AC	110.574	multivariate	AC_similarity	1305.89	-69.8893
plate01	SA	0.01	1	Tulobuterol	signature01	maha_AC	113.075	multivariate	AC_similarity	1335.42	-74.0491
plate01	SA	0.01	1	Isoetharine	signature01	maha_AC	77.7089	multivariate	AC_similarity	917.746	-15.2065
plate01	SA	0.01	1	Olodaterol	signature01	maha_AC	50.9031	multivariate	AC_similarity	601.168	29.3939
plate01	SA	0.01	1	N-alpha-methylhistamine	signature01	maha_AC	141.756	multivariate	AC_similarity	1674.14	-121.77
plate01	SA	0.01	1	Vilanterol	signature01	maha_AC	26.6724	multivariate	AC_similarity	315.002	69.7099
plate01	SA	0.01	1	Dobutamine	signature01	maha_AC	41.0322	multivariate	AC_similarity	484.593	45.8174
plate01	SA	0.01	1	Tretoquinol	signature01	maha_AC	32.4618	multivariate	AC_similarity	383.376	60.0772
plate01	SA	0.01	1	Ritodrine	signature01	maha_AC	110.281	multivariate	AC_similarity	1302.42	-69.4008
plate01	SA	0.01	1	Adrenaline	signature01	maha_AC	30.6224	multivariate	AC_similarity	361.653	63.1376
plate01	SA	0.01	1	Dopexamine	signature01	maha_AC	NA	multivariate	AC_similarity	NA	NA
plate01	SA	0.01	1	BRL 37344	signature01	maha_AC	9787.73	multivariate	AC_similarity	115594	-16171.1
plate01	SA	0.01	1	Metaproterenol	signature01	maha_AC	45.5738	multivariate	AC_similarity	538.229	38.261
plate01	SA	0.01	1	Zinterol	signature01	maha_AC	13.7178	multivariate	AC_similarity	162.008	91.2641
plate01	SA	0.01	1	Procaterol	signature01	maha_AC	83.6835	multivariate	AC_similarity	988.306	-25.1473
plate01	SA	0.01	1	Abediterol	signature01	maha_AC	NA	multivariate	AC_similarity	NA	NA
plate01	SA	0.01	1	Terbutaline	signature01	maha_AC	54.5843	multivariate	AC_similarity	644.644	23.2689
plate01	SA	0.01	1	Norepinephrine	signature01	maha_AC	3.3875	multivariate	AC_similarity	40.0066	108.452
plate01	SA	0.01	1	Fenoterol	signature01	maha_AC	57.6612	multivariate	AC_similarity	680.982	18.1495
plate01	NC	0	1	NA	signature01	maha_AC	54.1494	multivariate	AC_similarity	639.507	23.9926
plate01	AC	10	1	NA	signature01	maha_AC	10.2949	multivariate	AC_similarity	121.583	96.9593
plate01	SA	0.001	1	CGP-20712A	signature01	maha_AC	112.685	multivariate	AC_similarity	1330.82	-73.4014
plate01	SA	0.001	1	Tulobuterol	signature01	maha_AC	159.183	multivariate	AC_similarity	1879.96	-150.766
plate01	SA	0.001	1	Isoetharine	signature01	maha_AC	177.876	multivariate	AC_similarity	2100.72	-181.867
plate01	SA	0.001	1	Olodaterol	signature01	maha_AC	156.518	multivariate	AC_similarity	1848.48	-146.331
plate01	SA	0.001	1	N-alpha-methylhistamine	signature01	maha_AC	84.4848	multivariate	AC_similarity	997.77	-26.4805
plate01	SA	0.001	1	Vilanterol	signature01	maha_AC	95.8141	multivariate	AC_similarity	1131.57	-45.3306
plate01	SA	0.001	1	Dobutamine	signature01	maha_AC	26.2857	multivariate	AC_similarity	310.436	70.3532
plate01	SA	0.001	1	Tretoquinol	signature01	maha_AC	9.71149	multivariate	AC_similarity	114.693	97.93
plate01	SA	0.001	1	Ritodrine	signature01	maha_AC	182.569	multivariate	AC_similarity	2156.15	-189.676
plate01	SA	0.001	1	Adrenaline	signature01	maha_AC	4109.72	multivariate	AC_similarity	48536.1	-6723.82
plate01	SA	0.001	1	Dopexamine	signature01	maha_AC	344.048	multivariate	AC_similarity	4063.22	-458.35
plate01	SA	0.001	1	BRL 37344	signature01	maha_AC	82.6921	multivariate	AC_similarity	976.598	-23.4978
plate01	SA	0.001	1	Metaproterenol	signature01	maha_AC	190.673	multivariate	AC_similarity	2251.86	-203.16
plate01	SA	0.001	1	Zinterol	signature01	maha_AC	57.077	multivariate	AC_similarity	674.083	19.1215
plate01	SA	0.001	1	Procaterol	signature01	maha_AC	43.0717	multivariate	AC_similarity	508.678	42.4242
plate01	SA	0.001	1	Abediterol	signature01	maha_AC	12.0806	multivariate	AC_similarity	142.673	93.9882
plate01	SA	0.001	1	Terbutaline	signature01	maha_AC	71.0924	multivariate	AC_similarity	839.604	-4.1977
plate01	SA	0.001	1	Norepinephrine	signature01	maha_AC	69.0704	multivariate	AC_similarity	815.725	-0.833494
plate01	SA	0.001	1	Fenoterol	signature01	maha_AC	201.939	multivariate	AC_similarity	2384.91	-221.905
plate01	NC	0	1	NA	signature01	maha_AC	65.177	multivariate	AC_similarity	769.744	5.64445
plate01	AC	10	1	NA	signature01	maha_AC	2.22465	multivariate	AC_similarity	26.2732	110.387
plate01	SA	0.0001	1	CGP-20712A	signature01	maha_AC	31.5359	multivariate	AC_similarity	372.44	61.6178
plate01	SA	0.0001	1	Tulobuterol	signature01	maha_AC	97.9555	multivariate	AC_similarity	1156.86	-48.8936
plate01	SA	0.0001	1	Isoetharine	signature01	maha_AC	252.664	multivariate	AC_similarity	2983.97	-306.302
plate01	SA	0.0001	1	Olodaterol	signature01	maha_AC	129.345	multivariate	AC_similarity	1527.57	-101.121
plate01	SA	0.0001	1	N-alpha-methylhistamine	signature01	maha_AC	190.434	multivariate	AC_similarity	2249.04	-202.763
plate01	SA	0.0001	1	Vilanterol	signature01	maha_AC	59.9307	multivariate	AC_similarity	707.785	14.3734
plate01	SA	0.0001	1	Dobutamine	signature01	maha_AC	87.1454	multivariate	AC_similarity	1029.19	-30.9072
plate01	SA	0.0001	1	Tretoquinol	signature01	maha_AC	10.0983	multivariate	AC_similarity	119.261	97.2864
plate01	SA	0.0001	1	Ritodrine	signature01	maha_AC	126.309	multivariate	AC_similarity	1491.71	-96.0685
plate01	SA	0.0001	1	Adrenaline	signature01	maha_AC	27.8976	multivariate	AC_similarity	329.472	67.6713
plate01	SA	0.0001	1	Dopexamine	signature01	maha_AC	64.8924	multivariate	AC_similarity	766.383	6.11798
plate01	SA	0.0001	1	BRL 37344	signature01	maha_AC	49.0009	multivariate	AC_similarity	578.703	32.5588
plate01	SA	0.0001	1	Metaproterenol	signature01	maha_AC	80.5618	multivariate	AC_similarity	951.439	-19.9533
plate01	SA	0.0001	1	Zinterol	signature01	maha_AC	29.7092	multivariate	AC_similarity	350.867	64.6571
plate01	SA	0.0001	1	Procaterol	signature01	maha_AC	63.4768	multivariate	AC_similarity	749.664	8.47339
plate01	SA	0.0001	1	Abediterol	signature01	maha_AC	12.9489	multivariate	AC_similarity	152.928	92.5434
plate01	SA	0.0001	1	Terbutaline	signature01	maha_AC	65.4484	multivariate	AC_similarity	772.949	5.1929
plate01	SA	0.0001	1	Norepinephrine	signature01	maha_AC	180.223	multivariate	AC_similarity	2128.44	-185.773
plate01	SA	0.0001	1	Fenoterol	signature01	maha_AC	32.9529	multivariate	AC_similarity	389.176	59.26
plate01	NC	0	1	NA	signature01	maha_AC	141.974	multivariate	AC_similarity	1676.73	-122.134
plate01	AC	10	1	NA	signature01	maha_AC	6.09523	multivariate	AC_similarity	71.985	103.947
plate01	SA	1e-05	1	CGP-20712A	signature01	maha_AC	36.4801	multivariate	AC_similarity	430.831	53.3915
plate01	SA	1e-05	1	Tulobuterol	signature01	maha_AC	108.235	multivariate	AC_similarity	1278.26	-65.9966
plate01	SA	1e-05	1	Isoetharine	signature01	maha_AC	210.176	multivariate	AC_similarity	2482.19	-235.609
plate01	SA	1e-05	1	Olodaterol	signature01	maha_AC	140.527	multivariate	AC_similarity	1659.63	-119.725
plate01	SA	1e-05	1	N-alpha-methylhistamine	signature01	maha_AC	94.2729	multivariate	AC_similarity	1113.37	-42.7663
plate01	SA	1e-05	1	Vilanterol	signature01	maha_AC	129.802	multivariate	AC_similarity	1532.97	-101.881
plate01	SA	1e-05	1	Dobutamine	signature01	maha_AC	178.958	multivariate	AC_similarity	2113.5	-183.668
plate01	SA	1e-05	1	Tretoquinol	signature01	maha_AC	40.8158	multivariate	AC_similarity	482.036	46.1775
plate01	SA	1e-05	1	Ritodrine	signature01	maha_AC	230.471	multivariate	AC_similarity	2721.88	-269.378
plate01	SA	1e-05	1	Adrenaline	signature01	maha_AC	63.9511	multivariate	AC_similarity	755.265	7.68425
plate01	SA	1e-05	1	Dopexamine	signature01	maha_AC	5416	multivariate	AC_similarity	63963.3	-8897.25
plate01	SA	1e-05	1	BRL 37344	signature01	maha_AC	148.715	multivariate	AC_similarity	1756.34	-133.35
plate01	SA	1e-05	1	Metaproterenol	signature01	maha_AC	70.177	multivariate	AC_similarity	828.794	-2.67475
plate01	SA	1e-05	1	Zinterol	signature01	maha_AC	41.7472	multivariate	AC_similarity	493.036	44.6279
plate01	SA	1e-05	1	Procaterol	signature01	maha_AC	96.5158	multivariate	AC_similarity	1139.86	-46.4981
plate01	SA	1e-05	1	Abediterol	signature01	maha_AC	966.414	multivariate	AC_similarity	11413.4	-1493.86
plate01	SA	1e-05	1	Terbutaline	signature01	maha_AC	67.1853	multivariate	AC_similarity	793.462	2.30303
plate01	SA	1e-05	1	Norepinephrine	signature01	maha_AC	105.999	multivariate	AC_similarity	1251.85	-62.2766
plate01	SA	1e-05	1	Fenoterol	signature01	maha_AC	35.7976	multivariate	AC_similarity	422.771	54.527
plate01	NC	0	1	NA	signature01	maha_AC	48.2938	multivariate	AC_similarity	570.352	33.7353
plate01	AC	10	1	NA	signature01	maha_AC	6.62955	multivariate	AC_similarity	78.2953	103.058
plate01	SA	100	1	Forskolin	signature01	maha_AC	154.609	multivariate	AC_similarity	1825.94	-143.155
plate01	SA	100	1	Batefenterol	signature01	maha_AC	2669.67	multivariate	AC_similarity	31529	-4327.81
plate01	SA	100	1	(+/-)-Isoproterenol	signature01	maha_AC	297.351	multivariate	AC_similarity	3511.73	-380.655
plate01	SA	100	1	CHEMBL1221541	signature01	maha_AC	1746.03	multivariate	AC_similarity	20620.7	-2791.03
plate01	SA	100	1	Salbutamol	signature01	maha_AC	191.887	multivariate	AC_similarity	2266.2	-205.181
plate01	NC	0	1	NA	signature01	maha_AC	38.6707	multivariate	AC_similarity	456.703	49.7466
plate01	AC	10	1	NA	signature01	maha_AC	12.2007	multivariate	AC_similarity	144.091	93.7883
plate01	SA	10	1	Forskolin	signature01	maha_AC	5.29898	multivariate	AC_similarity	62.5812	105.272
plate01	SA	10	1	Batefenterol	signature01	maha_AC	97.4872	multivariate	AC_similarity	1151.33	-48.1144
plate01	SA	10	1	(+/-)-Isoproterenol	signature01	maha_AC	714.225	multivariate	AC_similarity	8435.03	-1074.26
plate01	SA	10	1	CHEMBL1221541	signature01	maha_AC	568.108	multivariate	AC_similarity	6709.38	-831.15
plate01	SA	10	1	Salbutamol	signature01	maha_AC	25.7175	multivariate	AC_similarity	303.725	71.2986
plate01	NC	0	1	NA	signature01	maha_AC	70.9205	multivariate	AC_similarity	837.575	-3.91181
plate01	AC	10	1	NA	signature01	maha_AC	9.27852	multivariate	AC_similarity	109.58	98.6504
plate01	SA	1	1	Forskolin	signature01	maha_AC	86.9862	multivariate	AC_similarity	1027.31	-30.6424
plate01	SA	1	1	Batefenterol	signature01	maha_AC	55.165	multivariate	AC_similarity	651.501	22.3028
plate01	SA	1	1	(+/-)-Isoproterenol	signature01	maha_AC	762.958	multivariate	AC_similarity	9010.57	-1155.35
plate01	SA	1	1	CHEMBL1221541	signature01	maha_AC	941.438	multivariate	AC_similarity	11118.4	-1452.31
plate01	SA	1	1	Salbutamol	signature01	maha_AC	35.2961	multivariate	AC_similarity	416.849	55.3614
plate01	NC	0	1	NA	signature01	maha_AC	70.6479	multivariate	AC_similarity	834.355	-3.45812
plate01	AC	10	1	NA	signature01	maha_AC	5.54165	multivariate	AC_similarity	65.4472	104.868
plate01	SA	0.1	1	Forskolin	signature01	maha_AC	71.6022	multivariate	AC_similarity	845.626	-5.04607
plate01	SA	0.1	1	Batefenterol	signature01	maha_AC	13.2214	multivariate	AC_similarity	156.146	92.09
plate01	SA	0.1	1	(+/-)-Isoproterenol	signature01	maha_AC	285.778	multivariate	AC_similarity	3375.05	-361.399
plate01	SA	0.1	1	CHEMBL1221541	signature01	maha_AC	208.699	multivariate	AC_similarity	2464.75	-233.153
plate01	SA	0.1	1	Salbutamol	signature01	maha_AC	34.2591	multivariate	AC_similarity	404.601	57.0868
plate01	NC	0	1	NA	signature01	maha_AC	103.889	multivariate	AC_similarity	1226.93	-58.7659
plate01	AC	10	1	NA	signature01	maha_AC	9.9433	multivariate	AC_similarity	117.431	97.5443
plate01	SA	0.01	1	Forskolin	signature01	maha_AC	82.2103	multivariate	AC_similarity	970.908	-22.6962
plate01	SA	0.01	1	Batefenterol	signature01	maha_AC	10.2927	multivariate	AC_similarity	121.557	96.963
plate01	SA	0.01	1	(+/-)-Isoproterenol	signature01	maha_AC	392.843	multivariate	AC_similarity	4639.49	-539.538
plate01	SA	0.01	1	CHEMBL1221541	signature01	maha_AC	44.0872	multivariate	AC_similarity	520.672	40.7345
plate01	SA	0.01	1	Salbutamol	signature01	maha_AC	37.2844	multivariate	AC_similarity	440.331	52.0532
plate01	NC	0	1	NA	signature01	maha_AC	79.8656	multivariate	AC_similarity	943.217	-18.7949
plate01	AC	10	1	NA	signature01	maha_AC	6.22655	multivariate	AC_similarity	73.5359	103.728
plate01	SA	0.001	1	Forskolin	signature01	maha_AC	44.1976	multivariate	AC_similarity	521.976	40.5507
plate01	SA	0.001	1	Batefenterol	signature01	maha_AC	15.027	multivariate	AC_similarity	177.469	89.0859
plate01	SA	0.001	1	(+/-)-Isoproterenol	signature01	maha_AC	279.623	multivariate	AC_similarity	3302.36	-351.158
plate01	SA	0.001	1	CHEMBL1221541	signature01	maha_AC	309.285	multivariate	AC_similarity	3652.67	-400.511
plate01	SA	0.001	1	Salbutamol	signature01	maha_AC	124.849	multivariate	AC_similarity	1474.47	-93.6396
plate01	NC	0	1	NA	signature01	maha_AC	50.3794	multivariate	AC_similarity	594.983	30.2653
plate01	AC	10	1	NA	signature01	maha_AC	8.60906	multivariate	AC_similarity	101.673	99.7642
plate01	SA	0.0001	1	Forskolin	signature01	maha_AC	28.864	multivariate	AC_similarity	340.885	66.0634
plate01	SA	0.0001	1	Batefenterol	signature01	maha_AC	61.2437	multivariate	AC_similarity	723.291	12.1889
plate01	SA	0.0001	1	(+/-)-Isoproterenol	signature01	maha_AC	173.536	multivariate	AC_similarity	2049.47	-174.648
plate01	SA	0.0001	1	CHEMBL1221541	signature01	maha_AC	15.0806	multivariate	AC_similarity	178.102	88.9967
plate01	SA	0.0001	1	Salbutamol	signature01	maha_AC	92.9093	multivariate	AC_similarity	1097.26	-40.4976
plate01	NC	0	1	NA	signature01	maha_AC	28104.9	multivariate	AC_similarity	331921	-46647.9
plate01	AC	10	1	NA	signature01	maha_AC	6.20328	multivariate	AC_similarity	73.2611	103.767
plate01	SA	1e-05	1	Forskolin	signature01	maha_AC	93.7826	multivariate	AC_similarity	1107.58	-41.9505
plate01	SA	1e-05	1	Batefenterol	signature01	maha_AC	58.9732	multivariate	AC_similarity	696.476	15.9666
plate01	SA	1e-05	1	(+/-)-Isoproterenol	signature01	maha_AC	4.32055	multivariate	AC_similarity	51.0259	106.9
plate01	SA	1e-05	1	CHEMBL1221541	signature01	maha_AC	48.7549	multivariate	AC_similarity	575.797	32.9682
plate01	SA	1e-05	1	Salbutamol	signature01	maha_AC	20.1651	multivariate	AC_similarity	238.151	80.5369
plate01	NC	0	1	NA	signature01	maha_AC	75.87	multivariate	AC_similarity	896.029	-12.1469
plate01	AC	10	1	NA	signature01	maha_AC	16.8191	multivariate	AC_similarity	198.635	86.104
plate01	SA	100	1	CGP-20712A	signature01	maha_NC	44.207	multivariate	magnitude	10.7751	9.28013
plate01	SA	100	1	Tulobuterol	signature01	maha_NC	176.537	multivariate	magnitude	43.0295	42.075
plate01	SA	100	1	Isoetharine	signature01	maha_NC	5496.08	multivariate	magnitude	1339.63	1360.4
plate01	SA	100	1	Olodaterol	signature01	maha_NC	4964.63	multivariate	magnitude	1210.09	1228.69
plate01	SA	100	1	N-alpha-methylhistamine	signature01	maha_NC	737.047	multivariate	magnitude	179.65	180.984
plate01	SA	100	1	Vilanterol	signature01	maha_NC	1038.81	multivariate	magnitude	253.203	255.77
plate01	SA	100	1	Dobutamine	signature01	maha_NC	5584.42	multivariate	magnitude	1361.16	1382.29
plate01	SA	100	1	Tretoquinol	signature01	maha_NC	3702.25	multivariate	magnitude	902.396	915.841
plate01	SA	100	1	Ritodrine	signature01	maha_NC	205.617	multivariate	magnitude	50.1177	49.2819
plate01	SA	100	1	Adrenaline	signature01	maha_NC	2423.55	multivariate	magnitude	590.723	598.945
plate01	SA	100	1	Dopexamine	signature01	maha_NC	290.234	multivariate	magnitude	70.7423	70.252
plate01	SA	100	1	BRL 37344	signature01	maha_NC	115.535	multivariate	magnitude	28.1607	26.957
plate01	SA	100	1	Metaproterenol	signature01	maha_NC	4281.56	multivariate	magnitude	1043.6	1059.41
plate01	SA	100	1	Zinterol	signature01	maha_NC	1536.45	multivariate	magnitude	374.497	379.096
plate01	SA	100	1	Procaterol	signature01	maha_NC	361.617	multivariate	magnitude	88.1413	87.9426
plate01	SA	100	1	Abediterol	signature01	maha_NC	9904.91	multivariate	magnitude	2414.25	2453.02
plate01	SA	100	1	Terbutaline	signature01	maha_NC	1205.71	multivariate	magnitude	293.884	297.133
plate01	SA	100	1	Norepinephrine	signature01	maha_NC	4424.64	multivariate	magnitude	1078.47	1094.87
plate01	SA	100	1	Fenoterol	signature01	maha_NC	1459.36	multivariate	magnitude	355.707	359.992
plate01	NC	0	1	NA	signature01	maha_NC	0.74594	multivariate	magnitude	0.181817	-1.49068
plate01	AC	10	1	NA	signature01	maha_NC	806.734	multivariate	magnitude	196.635	198.254
plate01	SA	10	1	CGP-20712A	signature01	maha_NC	2.19157	multivariate	magnitude	0.534178	-1.13242
plate01	SA	10	1	Tulobuterol	signature01	maha_NC	99.7729	multivariate	magnitude	24.3189	23.0508
plate01	SA	10	1	Isoetharine	signature01	maha_NC	1188.32	multivariate	magnitude	289.645	292.823
plate01	SA	10	1	Olodaterol	signature01	maha_NC	2993.49	multivariate	magnitude	729.64	740.19
plate01	SA	10	1	N-alpha-methylhistamine	signature01	maha_NC	414.48	multivariate	magnitude	101.026	101.044
plate01	SA	10	1	Vilanterol	signature01	maha_NC	2578.97	multivariate	magnitude	628.604	637.461
plate01	SA	10	1	Dobutamine	signature01	maha_NC	4724.54	multivariate	magnitude	1151.57	1169.19
plate01	SA	10	1	Tretoquinol	signature01	maha_NC	37.222	multivariate	magnitude	9.07259	7.54906
plate01	SA	10	1	Ritodrine	signature01	maha_NC	354.221	multivariate	magnitude	86.3388	86.1099
plate01	SA	10	1	Adrenaline	signature01	maha_NC	1766.51	multivariate	magnitude	430.573	436.112
plate01	SA	10	1	Dopexamine	signature01	maha_NC	94.8484	multivariate	magnitude	23.1186	21.8304
plate01	SA	10	1	BRL 37344	signature01	maha_NC	112.343	multivariate	magnitude	27.3828	26.1661
plate01	SA	10	1	Metaproterenol	signature01	maha_NC	3566.45	multivariate	magnitude	869.295	882.185
plate01	SA	10	1	Zinterol	signature01	maha_NC	659.714	multivariate	magnitude	160.8	161.819
plate01	SA	10	1	Procaterol	signature01	maha_NC	443.394	multivariate	magnitude	108.074	108.209
plate01	SA	10	1	Abediterol	signature01	maha_NC	1168.78	multivariate	magnitude	284.882	287.98
plate01	SA	10	1	Terbutaline	signature01	maha_NC	444.14	multivariate	magnitude	108.256	108.394
plate01	SA	10	1	Norepinephrine	signature01	maha_NC	6175.9	multivariate	magnitude	1505.33	1528.88
plate01	SA	10	1	Fenoterol	signature01	maha_NC	4831.08	multivariate	magnitude	1177.54	1195.6
plate01	NC	0	1	NA	signature01	maha_NC	5.69326	multivariate	magnitude	1.38769	-0.264603
plate01	AC	10	1	NA	signature01	maha_NC	534.716	multivariate	magnitude	130.333	130.841
plate01	SA	1	1	CGP-20712A	signature01	maha_NC	5.5296	multivariate	magnitude	1.3478	-0.305165
plate01	SA	1	1	Tulobuterol	signature01	maha_NC	49.6708	multivariate	magnitude	12.1069	10.6342
plate01	SA	1	1	Isoetharine	signature01	maha_NC	141.44	multivariate	magnitude	34.4748	33.3769
plate01	SA	1	1	Olodaterol	signature01	maha_NC	1314.35	multivariate	magnitude	320.362	324.054
plate01	SA	1	1	N-alpha-methylhistamine	signature01	maha_NC	10.2274	multivariate	magnitude	2.49286	0.859086
plate01	SA	1	1	Vilanterol	signature01	maha_NC	1661.11	multivariate	magnitude	404.884	409.993
plate01	SA	1	1	Dobutamine	signature01	maha_NC	253.983	multivariate	magnitude	61.9066	61.2683
plate01	SA	1	1	Tretoquinol	signature01	maha_NC	1225.3	multivariate	magnitude	298.658	301.986
plate01	SA	1	1	Ritodrine	signature01	maha_NC	76.5837	multivariate	magnitude	18.6667	17.3039
plate01	SA	1	1	Adrenaline	signature01	maha_NC	2277.77	multivariate	magnitude	555.188	562.815
plate01	SA	1	1	Dopexamine	signature01	maha_NC	3.92031	multivariate	magnitude	0.955546	-0.703988
plate01	SA	1	1	BRL 37344	signature01	maha_NC	60.5628	multivariate	magnitude	14.7617	13.3335
plate01	SA	1	1	Metaproterenol	signature01	maha_NC	974.467	multivariate	magnitude	237.519	239.823
plate01	SA	1	1	Zinterol	signature01	maha_NC	83.3246	multivariate	magnitude	20.3097	18.9745
plate01	SA	1	1	Procaterol	signature01	maha_NC	159.038	multivariate	magnitude	38.7643	37.7383
plate01	SA	1	1	Abediterol	signature01	maha_NC	790.727	multivariate	magnitude	192.734	194.287
plate01	SA	1	1	Terbutaline	signature01	maha_NC	78.9171	multivariate	magnitude	19.2355	17.8822
plate01	SA	1	1	Norepinephrine	signature01	maha_NC	324.255	multivariate	magnitude	79.0348	78.6835
plate01	SA	1	1	Fenoterol	signature01	maha_NC	3043.94	multivariate	magnitude	741.937	752.693
plate01	NC	0	1	NA	signature01	maha_NC	3.76993	multivariate	magnitude	0.918892	-0.741257
plate01	AC	10	1	NA	signature01	maha_NC	749.277	multivariate	magnitude	182.631	184.015
plate01	SA	0.1	1	CGP-20712A	signature01	maha_NC	8.00405	multivariate	magnitude	1.95093	0.30807
plate01	SA	0.1	1	Tulobuterol	signature01	maha_NC	21.2264	multivariate	magnitude	5.17377	3.58491
plate01	SA	0.1	1	Isoetharine	signature01	maha_NC	115.006	multivariate	magnitude	28.032	26.8261
plate01	SA	0.1	1	Olodaterol	signature01	maha_NC	934.749	multivariate	magnitude	227.838	229.98
plate01	SA	0.1	1	N-alpha-methylhistamine	signature01	maha_NC	10.9389	multivariate	magnitude	2.66627	1.0354
plate01	SA	0.1	1	Vilanterol	signature01	maha_NC	81.8819	multivariate	magnitude	19.9581	18.617
plate01	SA	0.1	1	Dobutamine	signature01	maha_NC	388	multivariate	magnitude	94.5722	94.4813
plate01	SA	0.1	1	Tretoquinol	signature01	maha_NC	249.434	multivariate	magnitude	60.7976	60.1408
plate01	SA	0.1	1	Ritodrine	signature01	maha_NC	7.78371	multivariate	magnitude	1.89722	0.253464
plate01	SA	0.1	1	Adrenaline	signature01	maha_NC	55.6015	multivariate	magnitude	13.5525	12.104
plate01	SA	0.1	1	Dopexamine	signature01	maha_NC	10.0899	multivariate	magnitude	2.45933	0.824993
plate01	SA	0.1	1	BRL 37344	signature01	maha_NC	7.68818	multivariate	magnitude	1.87394	0.229789
plate01	SA	0.1	1	Metaproterenol	signature01	maha_NC	156.75	multivariate	magnitude	38.2067	37.1713
plate01	SA	0.1	1	Zinterol	signature01	maha_NC	207.052	multivariate	magnitude	50.4674	49.6374
plate01	SA	0.1	1	Procaterol	signature01	maha_NC	363.612	multivariate	magnitude	88.6278	88.4372
plate01	SA	0.1	1	Abediterol	signature01	maha_NC	164.004	multivariate	magnitude	39.9747	38.9689
plate01	SA	0.1	1	Terbutaline	signature01	maha_NC	18.2777	multivariate	magnitude	4.45506	2.85416
plate01	SA	0.1	1	Norepinephrine	signature01	maha_NC	613.384	multivariate	magnitude	149.508	150.337
plate01	SA	0.1	1	Fenoterol	signature01	maha_NC	784.297	multivariate	magnitude	191.167	192.694
plate01	NC	0	1	NA	signature01	maha_NC	13.7981	multivariate	magnitude	3.36319	1.744
plate01	AC	10	1	NA	signature01	maha_NC	432.332	multivariate	magnitude	105.378	105.468
plate01	SA	0.01	1	CGP-20712A	signature01	maha_NC	4.27535	multivariate	magnitude	1.04208	-0.616
plate01	SA	0.01	1	Tulobuterol	signature01	maha_NC	8.87674	multivariate	magnitude	2.16364	0.524345
plate01	SA	0.01	1	Isoetharine	signature01	maha_NC	55.4694	multivariate	magnitude	13.5203	12.0713
plate01	SA	0.01	1	Olodaterol	signature01	maha_NC	409.4	multivariate	magnitude	99.7883	99.7847
plate01	SA	0.01	1	N-alpha-methylhistamine	signature01	maha_NC	3.9087	multivariate	magnitude	0.952715	-0.706867
plate01	SA	0.01	1	Vilanterol	signature01	maha_NC	62.6908	multivariate	magnitude	15.2804	13.8609
plate01	SA	0.01	1	Dobutamine	signature01	maha_NC	79.0796	multivariate	magnitude	19.2751	17.9225
plate01	SA	0.01	1	Tretoquinol	signature01	maha_NC	103.845	multivariate	magnitude	25.3114	24.0599
plate01	SA	0.01	1	Ritodrine	signature01	maha_NC	39.5968	multivariate	magnitude	9.65143	8.1376
plate01	SA	0.01	1	Adrenaline	signature01	maha_NC	5.93502	multivariate	magnitude	1.44662	-0.20469
plate01	SA	0.01	1	Dopexamine	signature01	maha_NC	NA	multivariate	magnitude	NA	NA
plate01	SA	0.01	1	BRL 37344	signature01	maha_NC	3300.22	multivariate	magnitude	804.403	816.206
plate01	SA	0.01	1	Metaproterenol	signature01	maha_NC	19.3517	multivariate	magnitude	4.71684	3.12033
plate01	SA	0.01	1	Zinterol	signature01	maha_NC	25.4179	multivariate	magnitude	6.19542	4.62368
plate01	SA	0.01	1	Procaterol	signature01	maha_NC	41.9417	multivariate	magnitude	10.223	8.71871
plate01	SA	0.01	1	Abediterol	signature01	maha_NC	NA	multivariate	magnitude	NA	NA
plate01	SA	0.01	1	Terbutaline	signature01	maha_NC	15.6177	multivariate	magnitude	3.80669	2.19492
plate01	SA	0.01	1	Norepinephrine	signature01	maha_NC	331.54	multivariate	magnitude	80.8104	80.4889
plate01	SA	0.01	1	Fenoterol	signature01	maha_NC	12.9121	multivariate	magnitude	3.14723	1.52442
plate01	NC	0	1	NA	signature01	maha_NC	6.6751	multivariate	magnitude	1.62701	-0.0212779
plate01	AC	10	1	NA	signature01	maha_NC	236.758	multivariate	magnitude	57.7081	56.9995
plate01	SA	0.001	1	CGP-20712A	signature01	maha_NC	17.7314	multivariate	magnitude	4.32189	2.71876
plate01	SA	0.001	1	Tulobuterol	signature01	maha_NC	8.01543	multivariate	magnitude	1.9537	0.31089
plate01	SA	0.001	1	Isoetharine	signature01	maha_NC	28.8917	multivariate	magnitude	7.04213	5.48458
plate01	SA	0.001	1	Olodaterol	signature01	maha_NC	135.825	multivariate	magnitude	33.1062	31.9854
plate01	SA	0.001	1	N-alpha-methylhistamine	signature01	maha_NC	6.37634	multivariate	magnitude	1.55418	-0.0953203
plate01	SA	0.001	1	Vilanterol	signature01	maha_NC	14.4834	multivariate	magnitude	3.53021	1.91382
plate01	SA	0.001	1	Dobutamine	signature01	maha_NC	5.17696	multivariate	magnitude	1.26184	-0.392558
plate01	SA	0.001	1	Tretoquinol	signature01	maha_NC	82.5225	multivariate	magnitude	20.1142	18.7757
plate01	SA	0.001	1	Ritodrine	signature01	maha_NC	7.15875	multivariate	magnitude	1.74489	0.0985836
plate01	SA	0.001	1	Adrenaline	signature01	maha_NC	1390.51	multivariate	magnitude	338.928	342.931
plate01	SA	0.001	1	Dopexamine	signature01	maha_NC	40.7299	multivariate	magnitude	9.92762	8.41841
plate01	SA	0.001	1	BRL 37344	signature01	maha_NC	12.4146	multivariate	magnitude	3.02596	1.40111
plate01	SA	0.001	1	Metaproterenol	signature01	maha_NC	37.6786	multivariate	magnitude	9.18388	7.66222
plate01	SA	0.001	1	Zinterol	signature01	maha_NC	10.7784	multivariate	magnitude	2.62716	0.99563
plate01	SA	0.001	1	Procaterol	signature01	maha_NC	78.3552	multivariate	magnitude	19.0985	17.7429
plate01	SA	0.001	1	Abediterol	signature01	maha_NC	124.29	multivariate	magnitude	30.2947	29.1267
plate01	SA	0.001	1	Terbutaline	signature01	maha_NC	6.95581	multivariate	magnitude	1.69543	0.0482889
plate01	SA	0.001	1	Norepinephrine	signature01	maha_NC	32.4456	multivariate	magnitude	7.90837	6.36533
plate01	SA	0.001	1	Fenoterol	signature01	maha_NC	513.11	multivariate	magnitude	125.067	125.487
plate01	NC	0	1	NA	signature01	maha_NC	1.73596	multivariate	magnitude	0.423126	-1.24533
plate01	AC	10	1	NA	signature01	maha_NC	278.108	multivariate	magnitude	67.7868	67.2471
plate01	SA	0.0001	1	CGP-20712A	signature01	maha_NC	4.3255	multivariate	magnitude	1.05431	-0.603571
plate01	SA	0.0001	1	Tulobuterol	signature01	maha_NC	42.1058	multivariate	magnitude	10.263	8.75939
plate01	SA	0.0001	1	Isoetharine	signature01	maha_NC	17.8336	multivariate	magnitude	4.34681	2.74409
plate01	SA	0.0001	1	Olodaterol	signature01	maha_NC	201.098	multivariate	magnitude	49.016	48.1618
plate01	SA	0.0001	1	N-alpha-methylhistamine	signature01	maha_NC	13.0039	multivariate	magnitude	3.1696	1.54717
plate01	SA	0.0001	1	Vilanterol	signature01	maha_NC	42.3793	multivariate	magnitude	10.3296	8.82716
plate01	SA	0.0001	1	Dobutamine	signature01	maha_NC	4.32001	multivariate	magnitude	1.05297	-0.604931
plate01	SA	0.0001	1	Tretoquinol	signature01	maha_NC	88.9406	multivariate	magnitude	21.6786	20.3663
plate01	SA	0.0001	1	Ritodrine	signature01	maha_NC	5.45369	multivariate	magnitude	1.3293	-0.323977
plate01	SA	0.0001	1	Adrenaline	signature01	maha_NC	7.26616	multivariate	magnitude	1.77107	0.125203
plate01	SA	0.0001	1	Dopexamine	signature01	maha_NC	8.27266	multivariate	magnitude	2.0164	0.374639
plate01	SA	0.0001	1	BRL 37344	signature01	maha_NC	2.13887	multivariate	magnitude	0.521333	-1.14548
plate01	SA	0.0001	1	Metaproterenol	signature01	maha_NC	1.52656	multivariate	magnitude	0.372088	-1.29722
plate01	SA	0.0001	1	Zinterol	signature01	maha_NC	12.2653	multivariate	magnitude	2.98957	1.36412
plate01	SA	0.0001	1	Procaterol	signature01	maha_NC	2.79093	multivariate	magnitude	0.680267	-0.98388
plate01	SA	0.0001	1	Abediterol	signature01	maha_NC	50.153	multivariate	magnitude	12.2244	10.7537
plate01	SA	0.0001	1	Terbutaline	signature01	maha_NC	16.7597	multivariate	magnitude	4.08505	2.47795
plate01	SA	0.0001	1	Norepinephrine	signature01	maha_NC	11.5772	multivariate	magnitude	2.82185	1.19358
plate01	SA	0.0001	1	Fenoterol	signature01	maha_NC	40.8989	multivariate	magnitude	9.96879	8.46028
plate01	NC	0	1	NA	signature01	maha_NC	8.42277	multivariate	magnitude	2.05299	0.41184
plate01	AC	10	1	NA	signature01	maha_NC	343.443	multivariate	magnitude	83.7116	83.4387
plate01	SA	1e-05	1	CGP-20712A	signature01	maha_NC	3.56596	multivariate	magnitude	0.869176	-0.791806
plate01	SA	1e-05	1	Tulobuterol	signature01	maha_NC	8.67773	multivariate	magnitude	2.11513	0.475027
plate01	SA	1e-05	1	Isoetharine	signature01	maha_NC	13.3974	multivariate	magnitude	3.26551	1.64468
plate01	SA	1e-05	1	Olodaterol	signature01	maha_NC	135.264	multivariate	magnitude	32.9697	31.8466
plate01	SA	1e-05	1	N-alpha-methylhistamine	signature01	maha_NC	19.3271	multivariate	magnitude	4.71085	3.11423
plate01	SA	1e-05	1	Vilanterol	signature01	maha_NC	36.4807	multivariate	magnitude	8.8919	7.36534
plate01	SA	1e-05	1	Dobutamine	signature01	maha_NC	13.8755	multivariate	magnitude	3.38204	1.76316
plate01	SA	1e-05	1	Tretoquinol	signature01	maha_NC	8.0245	multivariate	magnitude	1.95591	0.313138
plate01	SA	1e-05	1	Ritodrine	signature01	maha_NC	12.1779	multivariate	magnitude	2.96827	1.34246
plate01	SA	1e-05	1	Adrenaline	signature01	maha_NC	4.41678	multivariate	magnitude	1.07656	-0.58095
plate01	SA	1e-05	1	Dopexamine	signature01	maha_NC	366.178	multivariate	magnitude	89.2531	89.073
plate01	SA	1e-05	1	BRL 37344	signature01	maha_NC	24.4103	multivariate	magnitude	5.94983	4.37398
plate01	SA	1e-05	1	Metaproterenol	signature01	maha_NC	74.1366	multivariate	magnitude	18.0702	16.6975
plate01	SA	1e-05	1	Zinterol	signature01	maha_NC	14.3054	multivariate	magnitude	3.48682	1.8697
plate01	SA	1e-05	1	Procaterol	signature01	maha_NC	4.47067	multivariate	magnitude	1.08969	-0.567594
plate01	SA	1e-05	1	Abediterol	signature01	maha_NC	999.761	multivariate	magnitude	243.684	246.092
plate01	SA	1e-05	1	Terbutaline	signature01	maha_NC	1.60309	multivariate	magnitude	0.390741	-1.27826
plate01	SA	1e-05	1	Norepinephrine	signature01	maha_NC	15.2243	multivariate	magnitude	3.71081	2.09744
plate01	SA	1e-05	1	Fenoterol	signature01	maha_NC	6.54109	multivariate	magnitude	1.59434	-0.0544897
plate01	NC	0	1	NA	signature01	maha_NC	1.9937	multivariate	magnitude	0.485949	-1.18145
plate01	AC	10	1	NA	signature01	maha_NC	655.684	multivariate	magnitude	159.818	160.82
plate01	SA	100	1	Forskolin	signature01	maha_NC	1436.2	multivariate	magnitude	350.063	354.253
plate01	SA	100	1	Batefenterol	signature01	maha_NC	3829.56	multivariate	magnitude	933.426	947.391
plate01	SA	100	1	(+/-)-Isoproterenol	signature01	maha_NC	2589.76	multivariate	magnitude	631.235	640.136
plate01	SA	100	1	CHEMBL1221541	signature01	maha_NC	12596.3	multivariate	magnitude	3070.26	3120.03
plate01	SA	100	1	Salbutamol	signature01	maha_NC	535.369	multivariate	magnitude	130.492	131.003
plate01	NC	0	1	NA	signature01	maha_NC	12.311	multivariate	magnitude	3.00072	1.37546
plate01	AC	10	1	NA	signature01	maha_NC	414.998	multivariate	magnitude	101.153	101.172
plate01	SA	10	1	Forskolin	signature01	maha_NC	187.674	multivariate	magnitude	45.7442	44.8351
plate01	SA	10	1	Batefenterol	signature01	maha_NC	1004.38	multivariate	magnitude	244.809	247.235
plate01	SA	10	1	(+/-)-Isoproterenol	signature01	maha_NC	6097.83	multivariate	magnitude	1486.3	1509.53
plate01	SA	10	1	CHEMBL1221541	signature01	maha_NC	5412.63	multivariate	magnitude	1319.29	1339.72
plate01	SA	10	1	Salbutamol	signature01	maha_NC	610.533	multivariate	magnitude	148.813	149.631
plate01	NC	0	1	NA	signature01	maha_NC	10.2987	multivariate	magnitude	2.51024	0.876757
plate01	AC	10	1	NA	signature01	maha_NC	252.828	multivariate	magnitude	61.6251	60.9821
plate01	SA	1	1	Forskolin	signature01	maha_NC	13.3432	multivariate	magnitude	3.2523	1.63125
plate01	SA	1	1	Batefenterol	signature01	maha_NC	829.191	multivariate	magnitude	202.109	203.82
plate01	SA	1	1	(+/-)-Isoproterenol	signature01	maha_NC	4139.15	multivariate	magnitude	1008.89	1024.12
plate01	SA	1	1	CHEMBL1221541	signature01	maha_NC	9844.82	multivariate	magnitude	2399.6	2438.13
plate01	SA	1	1	Salbutamol	signature01	maha_NC	61.0277	multivariate	magnitude	14.875	13.4487
plate01	NC	0	1	NA	signature01	maha_NC	4.99674	multivariate	magnitude	1.21792	-0.43722
plate01	AC	10	1	NA	signature01	maha_NC	313.59	multivariate	magnitude	76.4353	76.0405
plate01	SA	0.1	1	Forskolin	signature01	maha_NC	5.35114	multivariate	magnitude	1.3043	-0.34939
plate01	SA	0.1	1	Batefenterol	signature01	maha_NC	1239.14	multivariate	magnitude	302.031	305.416
plate01	SA	0.1	1	(+/-)-Isoproterenol	signature01	maha_NC	2715.3	multivariate	magnitude	661.835	671.249
plate01	SA	0.1	1	CHEMBL1221541	signature01	maha_NC	2085.96	multivariate	magnitude	508.437	515.281
plate01	SA	0.1	1	Salbutamol	signature01	maha_NC	46.9234	multivariate	magnitude	11.4372	9.95331
plate01	NC	0	1	NA	signature01	maha_NC	7.17292	multivariate	magnitude	1.74835	0.102096
plate01	AC	10	1	NA	signature01	maha_NC	117.75	multivariate	magnitude	28.7006	27.506
plate01	SA	0.01	1	Forskolin	signature01	maha_NC	3.72293	multivariate	magnitude	0.907437	-0.752904
plate01	SA	0.01	1	Batefenterol	signature01	maha_NC	286.608	multivariate	magnitude	69.8586	69.3536
plate01	SA	0.01	1	(+/-)-Isoproterenol	signature01	maha_NC	3325.87	multivariate	magnitude	810.656	822.564
plate01	SA	0.01	1	CHEMBL1221541	signature01	maha_NC	924.598	multivariate	magnitude	225.364	227.464
plate01	SA	0.01	1	Salbutamol	signature01	maha_NC	72.2444	multivariate	magnitude	17.609	16.2285
plate01	NC	0	1	NA	signature01	maha_NC	9.06624	multivariate	magnitude	2.20983	0.57131
plate01	AC	10	1	NA	signature01	maha_NC	477.899	multivariate	magnitude	116.484	116.761
plate01	SA	0.001	1	Forskolin	signature01	maha_NC	2.49031	multivariate	magnitude	0.606995	-1.05838
plate01	SA	0.001	1	Batefenterol	signature01	maha_NC	20.2207	multivariate	magnitude	4.92864	3.33568
plate01	SA	0.001	1	(+/-)-Isoproterenol	signature01	maha_NC	2487.41	multivariate	magnitude	606.287	614.77
plate01	SA	0.001	1	CHEMBL1221541	signature01	maha_NC	3436.63	multivariate	magnitude	837.652	850.012
plate01	SA	0.001	1	Salbutamol	signature01	maha_NC	4.83846	multivariate	magnitude	1.17934	-0.476447
plate01	NC	0	1	NA	signature01	maha_NC	1.52005	multivariate	magnitude	0.3705	-1.29884
plate01	AC	10	1	NA	signature01	maha_NC	273.15	multivariate	magnitude	66.5783	66.0184
plate01	SA	0.0001	1	Forskolin	signature01	maha_NC	5.84634	multivariate	magnitude	1.425	-0.226666
plate01	SA	0.0001	1	Batefenterol	signature01	maha_NC	28.5858	multivariate	magnitude	6.96757	5.40877
plate01	SA	0.0001	1	(+/-)-Isoproterenol	signature01	maha_NC	1528.47	multivariate	magnitude	372.553	377.119
plate01	SA	0.0001	1	CHEMBL1221541	signature01	maha_NC	211.186	multivariate	magnitude	51.4749	50.6618
plate01	SA	0.0001	1	Salbutamol	signature01	maha_NC	3.20703	multivariate	magnitude	0.781689	-0.880758
plate01	NC	0	1	NA	signature01	maha_NC	16.1214	multivariate	magnitude	3.92946	2.31976
plate01	AC	10	1	NA	signature01	maha_NC	405.54	multivariate	magnitude	98.8472	98.8279
plate01	SA	1e-05	1	Forskolin	signature01	maha_NC	5.23339	multivariate	magnitude	1.2756	-0.378573
plate01	SA	1e-05	1	Batefenterol	signature01	maha_NC	43.5455	multivariate	magnitude	10.6139	9.11619
plate01	SA	1e-05	1	(+/-)-Isoproterenol	signature01	maha_NC	356.092	multivariate	magnitude	86.7948	86.5735
plate01	SA	1e-05	1	CHEMBL1221541	signature01	maha_NC	845.565	multivariate	magnitude	206.1	207.878
plate01	SA	1e-05	1	Salbutamol	signature01	maha_NC	8.65365	multivariate	magnitude	2.10926	0.469058
plate01	NC	0	1	NA	signature01	maha_NC	6.84682	multivariate	magnitude	1.66886	0.0212779
plate01	AC	10	1	NA	signature01	maha_NC	901.344	multivariate	magnitude	219.696	221.701
plate01	SA	100	1	CGP-20712A	signature01	euc_AC	28.8714	multivariate	AC_similarity	504.511	-12.3412
plate01	SA	100	1	Tulobuterol	signature01	euc_AC	20.9637	multivariate	AC_similarity	366.329	26.0348
plate01	SA	100	1	Isoetharine	signature01	euc_AC	76.9993	multivariate	AC_similarity	1345.52	-245.907
plate01	SA	100	1	Olodaterol	signature01	euc_AC	70.9817	multivariate	AC_similarity	1240.37	-216.703
plate01	SA	100	1	N-alpha-methylhistamine	signature01	euc_AC	13.1579	multivariate	AC_similarity	229.928	63.9164
plate01	SA	100	1	Vilanterol	signature01	euc_AC	22.1547	multivariate	AC_similarity	387.141	20.2551
plate01	SA	100	1	Dobutamine	signature01	euc_AC	85.2937	multivariate	AC_similarity	1490.46	-286.16
plate01	SA	100	1	Tretoquinol	signature01	euc_AC	65.0805	multivariate	AC_similarity	1137.25	-188.065
plate01	SA	100	1	Ritodrine	signature01	euc_AC	10.8025	multivariate	AC_similarity	188.768	75.3472
plate01	SA	100	1	Adrenaline	signature01	euc_AC	48.4722	multivariate	AC_similarity	847.025	-107.464
plate01	SA	100	1	Dopexamine	signature01	euc_AC	19.8427	multivariate	AC_similarity	346.741	31.475
plate01	SA	100	1	BRL 37344	signature01	euc_AC	12.3541	multivariate	AC_similarity	215.88	67.8176
plate01	SA	100	1	Metaproterenol	signature01	euc_AC	69.6601	multivariate	AC_similarity	1217.27	-210.29
plate01	SA	100	1	Zinterol	signature01	euc_AC	30.3952	multivariate	AC_similarity	531.14	-19.7365
plate01	SA	100	1	Procaterol	signature01	euc_AC	1.04539	multivariate	AC_similarity	18.2676	122.699
plate01	SA	100	1	Abediterol	signature01	euc_AC	117.288	multivariate	AC_similarity	2049.53	-441.426
plate01	SA	100	1	Terbutaline	signature01	euc_AC	21.2968	multivariate	AC_similarity	372.149	24.4185
plate01	SA	100	1	Norepinephrine	signature01	euc_AC	69.0655	multivariate	AC_similarity	1206.88	-207.404
plate01	SA	100	1	Fenoterol	signature01	euc_AC	33.28	multivariate	AC_similarity	581.549	-33.7362
plate01	NC	0	1	NA	signature01	euc_AC	26.0227	multivariate	AC_similarity	454.732	1.48365
plate01	AC	10	1	NA	signature01	euc_AC	13.3778	multivariate	AC_similarity	233.769	62.8495
plate01	SA	10	1	CGP-20712A	signature01	euc_AC	25.6017	multivariate	AC_similarity	447.375	3.52673
plate01	SA	10	1	Tulobuterol	signature01	euc_AC	19.2329	multivariate	AC_similarity	336.084	34.4346
plate01	SA	10	1	Isoetharine	signature01	euc_AC	23.6717	multivariate	AC_similarity	413.65	12.8928
plate01	SA	10	1	Olodaterol	signature01	euc_AC	52.4663	multivariate	AC_similarity	916.819	-126.848
plate01	SA	10	1	N-alpha-methylhistamine	signature01	euc_AC	7.53182	multivariate	AC_similarity	131.614	91.22
plate01	SA	10	1	Vilanterol	signature01	euc_AC	44.2327	multivariate	AC_similarity	772.942	-86.8902
plate01	SA	10	1	Dobutamine	signature01	euc_AC	74.6668	multivariate	AC_similarity	1304.76	-234.587
plate01	SA	10	1	Tretoquinol	signature01	euc_AC	19.4254	multivariate	AC_similarity	339.449	33.5
plate01	SA	10	1	Ritodrine	signature01	euc_AC	5.60259	multivariate	AC_similarity	97.9022	100.583
plate01	SA	10	1	Adrenaline	signature01	euc_AC	37.8136	multivariate	AC_similarity	660.772	-55.738
plate01	SA	10	1	Dopexamine	signature01	euc_AC	26.6912	multivariate	AC_similarity	466.414	-1.76085
plate01	SA	10	1	BRL 37344	signature01	euc_AC	11.3666	multivariate	AC_similarity	198.625	72.6098
plate01	SA	10	1	Metaproterenol	signature01	euc_AC	60.9237	multivariate	AC_similarity	1064.61	-167.892
plate01	SA	10	1	Zinterol	signature01	euc_AC	11.0515	multivariate	AC_similarity	193.12	74.1388
plate01	SA	10	1	Procaterol	signature01	euc_AC	11.4998	multivariate	AC_similarity	200.953	71.9632
plate01	SA	10	1	Abediterol	signature01	euc_AC	23.0775	multivariate	AC_similarity	403.266	15.7767
plate01	SA	10	1	Terbutaline	signature01	euc_AC	9.36965	multivariate	AC_similarity	163.729	82.301
plate01	SA	10	1	Norepinephrine	signature01	euc_AC	89.2804	multivariate	AC_similarity	1560.13	-305.508
plate01	SA	10	1	Fenoterol	signature01	euc_AC	76.9899	multivariate	AC_similarity	1345.36	-245.861
plate01	NC	0	1	NA	signature01	euc_AC	26.5103	multivariate	AC_similarity	463.253	-0.883062
plate01	AC	10	1	NA	signature01	euc_AC	4.75333	multivariate	AC_similarity	83.0617	104.704
plate01	SA	1	1	CGP-20712A	signature01	euc_AC	24.8879	multivariate	AC_similarity	434.902	6.99069
plate01	SA	1	1	Tulobuterol	signature01	euc_AC	28.1651	multivariate	AC_similarity	492.169	-8.91343
plate01	SA	1	1	Isoetharine	signature01	euc_AC	15.02	multivariate	AC_similarity	262.467	54.8796
plate01	SA	1	1	Olodaterol	signature01	euc_AC	23.8004	multivariate	AC_similarity	415.899	12.2682
plate01	SA	1	1	N-alpha-methylhistamine	signature01	euc_AC	23.0333	multivariate	AC_similarity	402.495	15.9909
plate01	SA	1	1	Vilanterol	signature01	euc_AC	35.4171	multivariate	AC_similarity	618.895	-44.1079
plate01	SA	1	1	Dobutamine	signature01	euc_AC	12.6692	multivariate	AC_similarity	221.388	66.2881
plate01	SA	1	1	Tretoquinol	signature01	euc_AC	23.7063	multivariate	AC_similarity	414.254	12.7252
plate01	SA	1	1	Ritodrine	signature01	euc_AC	16.9422	multivariate	AC_similarity	296.056	45.5512
plate01	SA	1	1	Adrenaline	signature01	euc_AC	39.5198	multivariate	AC_similarity	690.586	-64.0181
plate01	SA	1	1	Dopexamine	signature01	euc_AC	23.406	multivariate	AC_similarity	409.007	14.1822
plate01	SA	1	1	BRL 37344	signature01	euc_AC	20.1089	multivariate	AC_similarity	351.393	30.183
plate01	SA	1	1	Metaproterenol	signature01	euc_AC	22.8838	multivariate	AC_similarity	399.881	16.7168
plate01	SA	1	1	Zinterol	signature01	euc_AC	13.5271	multivariate	AC_similarity	236.378	62.1251
plate01	SA	1	1	Procaterol	signature01	euc_AC	12.0367	multivariate	AC_similarity	210.335	69.3576
plate01	SA	1	1	Abediterol	signature01	euc_AC	13.9181	multivariate	AC_similarity	243.211	60.2274
plate01	SA	1	1	Terbutaline	signature01	euc_AC	14.2516	multivariate	AC_similarity	249.039	58.6089
plate01	SA	1	1	Norepinephrine	signature01	euc_AC	19.8097	multivariate	AC_similarity	346.164	31.6351
plate01	SA	1	1	Fenoterol	signature01	euc_AC	51.1209	multivariate	AC_similarity	893.31	-120.319
plate01	NC	0	1	NA	signature01	euc_AC	26.1464	multivariate	AC_similarity	456.894	0.883062
plate01	AC	10	1	NA	signature01	euc_AC	12.8253	multivariate	AC_similarity	224.114	65.5309
plate01	SA	0.1	1	CGP-20712A	signature01	euc_AC	25.9113	multivariate	AC_similarity	452.786	2.02397
plate01	SA	0.1	1	Tulobuterol	signature01	euc_AC	31.1753	multivariate	AC_similarity	544.771	-23.5221
plate01	SA	0.1	1	Isoetharine	signature01	euc_AC	20.0736	multivariate	AC_similarity	350.775	30.3544
plate01	SA	0.1	1	Olodaterol	signature01	euc_AC	15.4974	multivariate	AC_similarity	270.809	52.5629
plate01	SA	0.1	1	N-alpha-methylhistamine	signature01	euc_AC	22.8901	multivariate	AC_similarity	399.991	16.6863
plate01	SA	0.1	1	Vilanterol	signature01	euc_AC	18.2485	multivariate	AC_similarity	318.882	39.2119
plate01	SA	0.1	1	Dobutamine	signature01	euc_AC	13.1469	multivariate	AC_similarity	229.734	63.9701
plate01	SA	0.1	1	Tretoquinol	signature01	euc_AC	6.8966	multivariate	AC_similarity	120.514	94.3027
plate01	SA	0.1	1	Ritodrine	signature01	euc_AC	24.1725	multivariate	AC_similarity	422.402	10.4624
plate01	SA	0.1	1	Adrenaline	signature01	euc_AC	20.2972	multivariate	AC_similarity	354.683	29.2692
plate01	SA	0.1	1	Dopexamine	signature01	euc_AC	29.2653	multivariate	AC_similarity	511.395	-14.2531
plate01	SA	0.1	1	BRL 37344	signature01	euc_AC	28.1365	multivariate	AC_similarity	491.669	-8.77475
plate01	SA	0.1	1	Metaproterenol	signature01	euc_AC	9.75654	multivariate	AC_similarity	170.49	80.4234
plate01	SA	0.1	1	Zinterol	signature01	euc_AC	7.11993	multivariate	AC_similarity	124.417	93.2189
plate01	SA	0.1	1	Procaterol	signature01	euc_AC	23.2937	multivariate	AC_similarity	407.045	14.7273
plate01	SA	0.1	1	Abediterol	signature01	euc_AC	11.8466	multivariate	AC_similarity	207.014	70.2801
plate01	SA	0.1	1	Terbutaline	signature01	euc_AC	22.668	multivariate	AC_similarity	396.111	17.7637
plate01	SA	0.1	1	Norepinephrine	signature01	euc_AC	11.3359	multivariate	AC_similarity	198.088	72.759
plate01	SA	0.1	1	Fenoterol	signature01	euc_AC	9.21134	multivariate	AC_similarity	160.963	83.0693
plate01	NC	0	1	NA	signature01	euc_AC	23.1036	multivariate	AC_similarity	403.722	15.65
plate01	AC	10	1	NA	signature01	euc_AC	3.80018	multivariate	AC_similarity	66.406	109.33
plate01	SA	0.01	1	CGP-20712A	signature01	euc_AC	25.3417	multivariate	AC_similarity	442.833	4.78818
plate01	SA	0.01	1	Tulobuterol	signature01	euc_AC	32.0352	multivariate	AC_similarity	559.797	-27.6953
plate01	SA	0.01	1	Isoetharine	signature01	euc_AC	20.8401	multivariate	AC_similarity	364.169	26.6347
plate01	SA	0.01	1	Olodaterol	signature01	euc_AC	10.7485	multivariate	AC_similarity	187.825	75.6093
plate01	SA	0.01	1	N-alpha-methylhistamine	signature01	euc_AC	27.4137	multivariate	AC_similarity	479.039	-5.26716
plate01	SA	0.01	1	Vilanterol	signature01	euc_AC	16.7085	multivariate	AC_similarity	291.972	46.6855
plate01	SA	0.01	1	Dobutamine	signature01	euc_AC	19.3946	multivariate	AC_similarity	338.91	33.6497
plate01	SA	0.01	1	Tretoquinol	signature01	euc_AC	17.8406	multivariate	AC_similarity	311.754	41.1914
plate01	SA	0.01	1	Ritodrine	signature01	euc_AC	29.4191	multivariate	AC_similarity	514.082	-14.9993
plate01	SA	0.01	1	Adrenaline	signature01	euc_AC	27.2666	multivariate	AC_similarity	476.469	-4.55316
plate01	SA	0.01	1	Dopexamine	signature01	euc_AC	NA	multivariate	AC_similarity	NA	NA
plate01	SA	0.01	1	BRL 37344	signature01	euc_AC	52.9921	multivariate	AC_similarity	926.007	-129.399
plate01	SA	0.01	1	Metaproterenol	signature01	euc_AC	26.1122	multivariate	AC_similarity	456.297	1.04888
plate01	SA	0.01	1	Zinterol	signature01	euc_AC	19.9557	multivariate	AC_similarity	348.714	30.9269
plate01	SA	0.01	1	Procaterol	signature01	euc_AC	18.5732	multivariate	AC_similarity	324.557	37.6358
plate01	SA	0.01	1	Abediterol	signature01	euc_AC	NA	multivariate	AC_similarity	NA	NA
plate01	SA	0.01	1	Terbutaline	signature01	euc_AC	27.3601	multivariate	AC_similarity	478.102	-5.00679
plate01	SA	0.01	1	Norepinephrine	signature01	euc_AC	3.4356	multivariate	AC_similarity	60.0353	111.099
plate01	SA	0.01	1	Fenoterol	signature01	euc_AC	23.5451	multivariate	AC_similarity	411.438	13.5073
plate01	NC	0	1	NA	signature01	euc_AC	29.3681	multivariate	AC_similarity	513.191	-14.7518
plate01	AC	10	1	NA	signature01	euc_AC	10.0772	multivariate	AC_similarity	176.094	78.8672
plate01	SA	0.001	1	CGP-20712A	signature01	euc_AC	23.7378	multivariate	AC_similarity	414.804	12.5722
plate01	SA	0.001	1	Tulobuterol	signature01	euc_AC	27.7205	multivariate	AC_similarity	484.4	-6.756
plate01	SA	0.001	1	Isoetharine	signature01	euc_AC	26.4267	multivariate	AC_similarity	461.793	-0.477393
plate01	SA	0.001	1	Olodaterol	signature01	euc_AC	36.2431	multivariate	AC_similarity	633.328	-48.1162
plate01	SA	0.001	1	N-alpha-methylhistamine	signature01	euc_AC	25.7271	multivariate	AC_similarity	449.567	2.91805
plate01	SA	0.001	1	Vilanterol	signature01	euc_AC	22.5186	multivariate	AC_similarity	393.499	18.4891
plate01	SA	0.001	1	Dobutamine	signature01	euc_AC	25.4094	multivariate	AC_similarity	444.015	4.45983
plate01	SA	0.001	1	Tretoquinol	signature01	euc_AC	15.1433	multivariate	AC_similarity	264.62	54.2816
plate01	SA	0.001	1	Ritodrine	signature01	euc_AC	26.2179	multivariate	AC_similarity	458.143	0.536145
plate01	SA	0.001	1	Adrenaline	signature01	euc_AC	38.0603	multivariate	AC_similarity	665.083	-56.9354
plate01	SA	0.001	1	Dopexamine	signature01	euc_AC	21.3952	multivariate	AC_similarity	373.87	23.9406
plate01	SA	0.001	1	BRL 37344	signature01	euc_AC	27.6502	multivariate	AC_similarity	483.172	-6.41499
plate01	SA	0.001	1	Metaproterenol	signature01	euc_AC	31.6836	multivariate	AC_similarity	553.654	-25.9892
plate01	SA	0.001	1	Zinterol	signature01	euc_AC	24.2963	multivariate	AC_similarity	424.564	9.86177
plate01	SA	0.001	1	Procaterol	signature01	euc_AC	16.1638	multivariate	AC_similarity	282.453	49.3289
plate01	SA	0.001	1	Abediterol	signature01	euc_AC	12.6124	multivariate	AC_similarity	220.394	66.564
plate01	SA	0.001	1	Terbutaline	signature01	euc_AC	30.4498	multivariate	AC_similarity	532.093	-20.0012
plate01	SA	0.001	1	Norepinephrine	signature01	euc_AC	21.2113	multivariate	AC_similarity	370.656	24.8331
plate01	SA	0.001	1	Fenoterol	signature01	euc_AC	18.441	multivariate	AC_similarity	322.246	38.2777
plate01	NC	0	1	NA	signature01	euc_AC	25.8976	multivariate	AC_similarity	452.546	2.09055
plate01	AC	10	1	NA	signature01	euc_AC	4.51489	multivariate	AC_similarity	78.8953	105.861
plate01	SA	0.0001	1	CGP-20712A	signature01	euc_AC	25.2826	multivariate	AC_similarity	441.799	5.0753
plate01	SA	0.0001	1	Tulobuterol	signature01	euc_AC	20.111	multivariate	AC_similarity	351.429	30.1729
plate01	SA	0.0001	1	Isoetharine	signature01	euc_AC	31.172	multivariate	AC_similarity	544.713	-23.5061
plate01	SA	0.0001	1	Olodaterol	signature01	euc_AC	20.5755	multivariate	AC_similarity	359.546	27.9186
plate01	SA	0.0001	1	N-alpha-methylhistamine	signature01	euc_AC	27.8286	multivariate	AC_similarity	486.289	-7.28055
plate01	SA	0.0001	1	Vilanterol	signature01	euc_AC	19.7214	multivariate	AC_similarity	344.621	32.0636
plate01	SA	0.0001	1	Dobutamine	signature01	euc_AC	24.6297	multivariate	AC_similarity	430.39	8.24368
plate01	SA	0.0001	1	Tretoquinol	signature01	euc_AC	15.1996	multivariate	AC_similarity	265.604	54.0082
plate01	SA	0.0001	1	Ritodrine	signature01	euc_AC	26.3055	multivariate	AC_similarity	459.674	0.111125
plate01	SA	0.0001	1	Adrenaline	signature01	euc_AC	27.0354	multivariate	AC_similarity	472.429	-3.43119
plate01	SA	0.0001	1	Dopexamine	signature01	euc_AC	24.3531	multivariate	AC_similarity	425.557	9.5861
plate01	SA	0.0001	1	BRL 37344	signature01	euc_AC	26.5169	multivariate	AC_similarity	463.368	-0.914872
plate01	SA	0.0001	1	Metaproterenol	signature01	euc_AC	26.5462	multivariate	AC_similarity	463.88	-1.05695
plate01	SA	0.0001	1	Zinterol	signature01	euc_AC	24.9643	multivariate	AC_similarity	436.237	6.61997
plate01	SA	0.0001	1	Procaterol	signature01	euc_AC	24.5308	multivariate	AC_similarity	428.662	8.72367
plate01	SA	0.0001	1	Abediterol	signature01	euc_AC	15.8759	multivariate	AC_similarity	277.423	50.726
plate01	SA	0.0001	1	Terbutaline	signature01	euc_AC	22.2727	multivariate	AC_similarity	389.203	19.6824
plate01	SA	0.0001	1	Norepinephrine	signature01	euc_AC	25.7484	multivariate	AC_similarity	449.939	2.8146
plate01	SA	0.0001	1	Fenoterol	signature01	euc_AC	18.1479	multivariate	AC_similarity	317.124	39.7002
plate01	NC	0	1	NA	signature01	euc_AC	31.5956	multivariate	AC_similarity	552.116	-25.5621
plate01	AC	10	1	NA	signature01	euc_AC	3.90478	multivariate	AC_similarity	68.2338	108.822
plate01	SA	1e-05	1	CGP-20712A	signature01	euc_AC	26.2755	multivariate	AC_similarity	459.15	0.256505
plate01	SA	1e-05	1	Tulobuterol	signature01	euc_AC	27.2302	multivariate	AC_similarity	475.832	-4.37642
plate01	SA	1e-05	1	Isoetharine	signature01	euc_AC	26.3524	multivariate	AC_similarity	460.493	-0.116388
plate01	SA	1e-05	1	Olodaterol	signature01	euc_AC	22.9514	multivariate	AC_similarity	401.064	16.3883
plate01	SA	1e-05	1	N-alpha-methylhistamine	signature01	euc_AC	29.3201	multivariate	AC_similarity	512.353	-14.5189
plate01	SA	1e-05	1	Vilanterol	signature01	euc_AC	24.595	multivariate	AC_similarity	429.784	8.41209
plate01	SA	1e-05	1	Dobutamine	signature01	euc_AC	26.8609	multivariate	AC_similarity	469.379	-2.58419
plate01	SA	1e-05	1	Tretoquinol	signature01	euc_AC	24.6952	multivariate	AC_similarity	431.535	7.92586
plate01	SA	1e-05	1	Ritodrine	signature01	euc_AC	31.2007	multivariate	AC_similarity	545.215	-23.6456
plate01	SA	1e-05	1	Adrenaline	signature01	euc_AC	24.5882	multivariate	AC_similarity	429.665	8.44505
plate01	SA	1e-05	1	Dopexamine	signature01	euc_AC	52.7742	multivariate	AC_similarity	922.199	-128.342
plate01	SA	1e-05	1	BRL 37344	signature01	euc_AC	27.7628	multivariate	AC_similarity	485.14	-6.96136
plate01	SA	1e-05	1	Metaproterenol	signature01	euc_AC	25.884	multivariate	AC_similarity	452.309	2.15657
plate01	SA	1e-05	1	Zinterol	signature01	euc_AC	23.2475	multivariate	AC_similarity	406.237	14.9517
plate01	SA	1e-05	1	Procaterol	signature01	euc_AC	26.0655	multivariate	AC_similarity	455.481	1.2755
plate01	SA	1e-05	1	Abediterol	signature01	euc_AC	34.0516	multivariate	AC_similarity	595.032	-37.4808
plate01	SA	1e-05	1	Terbutaline	signature01	euc_AC	25.9502	multivariate	AC_similarity	453.466	1.83523
plate01	SA	1e-05	1	Norepinephrine	signature01	euc_AC	28.5131	multivariate	AC_similarity	498.25	-10.6025
plate01	SA	1e-05	1	Fenoterol	signature01	euc_AC	23.7496	multivariate	AC_similarity	415.011	12.5148
plate01	NC	0	1	NA	signature01	euc_AC	28.1809	multivariate	AC_similarity	492.446	-8.9905
plate01	AC	10	1	NA	signature01	euc_AC	8.07149	multivariate	AC_similarity	141.045	88.601
plate01	SA	100	1	Forskolin	signature01	euc_AC	32.51	multivariate	AC_similarity	568.094	-29.9996
plate01	SA	100	1	Batefenterol	signature01	euc_AC	63.0591	multivariate	AC_similarity	1101.92	-178.255
plate01	SA	100	1	(+/-)-Isoproterenol	signature01	euc_AC	50.7697	multivariate	AC_similarity	887.172	-118.614
plate01	SA	100	1	CHEMBL1221541	signature01	euc_AC	138.815	multivariate	AC_similarity	2425.72	-545.902
plate01	SA	100	1	Salbutamol	signature01	euc_AC	13.7555	multivariate	AC_similarity	240.369	61.0165
plate01	NC	0	1	NA	signature01	euc_AC	24.9464	multivariate	AC_similarity	435.924	6.70678
plate01	AC	10	1	NA	signature01	euc_AC	6.69196	multivariate	AC_similarity	116.938	95.2959
plate01	SA	10	1	Forskolin	signature01	euc_AC	8.56959	multivariate	AC_similarity	149.749	86.1837
plate01	SA	10	1	Batefenterol	signature01	euc_AC	17.1203	multivariate	AC_similarity	299.168	44.6868
plate01	SA	10	1	(+/-)-Isoproterenol	signature01	euc_AC	89.2167	multivariate	AC_similarity	1559.01	-305.198
plate01	SA	10	1	CHEMBL1221541	signature01	euc_AC	84.0871	multivariate	AC_similarity	1469.38	-280.304
plate01	SA	10	1	Salbutamol	signature01	euc_AC	10.4204	multivariate	AC_similarity	182.091	77.2015
plate01	NC	0	1	NA	signature01	euc_AC	29.0634	multivariate	AC_similarity	507.866	-13.273
plate01	AC	10	1	NA	signature01	euc_AC	4.70259	multivariate	AC_similarity	82.1751	104.95
plate01	SA	1	1	Forskolin	signature01	euc_AC	26.3547	multivariate	AC_similarity	460.533	-0.127581
plate01	SA	1	1	Batefenterol	signature01	euc_AC	13.9785	multivariate	AC_similarity	244.267	59.934
plate01	SA	1	1	(+/-)-Isoproterenol	signature01	euc_AC	67.6973	multivariate	AC_similarity	1182.97	-200.764
plate01	SA	1	1	CHEMBL1221541	signature01	euc_AC	113.464	multivariate	AC_similarity	1982.72	-422.871
plate01	SA	1	1	Salbutamol	signature01	euc_AC	17.3226	multivariate	AC_similarity	302.703	43.7051
plate01	NC	0	1	NA	signature01	euc_AC	30.1084	multivariate	AC_similarity	526.127	-18.3444
plate01	AC	10	1	NA	signature01	euc_AC	2.98895	multivariate	AC_similarity	52.2302	113.267
plate01	SA	0.1	1	Forskolin	signature01	euc_AC	23.4469	multivariate	AC_similarity	409.722	13.9837
plate01	SA	0.1	1	Batefenterol	signature01	euc_AC	20.3554	multivariate	AC_similarity	355.699	28.9871
plate01	SA	0.1	1	(+/-)-Isoproterenol	signature01	euc_AC	52.623	multivariate	AC_similarity	919.557	-127.608
plate01	SA	0.1	1	CHEMBL1221541	signature01	euc_AC	37.4023	multivariate	AC_similarity	653.585	-53.742
plate01	SA	0.1	1	Salbutamol	signature01	euc_AC	18.7252	multivariate	AC_similarity	327.213	36.8981
plate01	NC	0	1	NA	signature01	euc_AC	23.7478	multivariate	AC_similarity	414.98	12.5234
plate01	AC	10	1	NA	signature01	euc_AC	14.7613	multivariate	AC_similarity	257.945	56.1355
plate01	SA	0.01	1	Forskolin	signature01	euc_AC	26.5037	multivariate	AC_similarity	463.138	-0.851027
plate01	SA	0.01	1	Batefenterol	signature01	euc_AC	6.21612	multivariate	AC_similarity	108.623	97.6051
plate01	SA	0.01	1	(+/-)-Isoproterenol	signature01	euc_AC	55.4351	multivariate	AC_similarity	968.697	-141.255
plate01	SA	0.01	1	CHEMBL1221541	signature01	euc_AC	19.3388	multivariate	AC_similarity	337.934	33.9207
plate01	SA	0.01	1	Salbutamol	signature01	euc_AC	20.2312	multivariate	AC_similarity	353.529	29.5898
plate01	NC	0	1	NA	signature01	euc_AC	22.8661	multivariate	AC_similarity	399.572	16.8026
plate01	AC	10	1	NA	signature01	euc_AC	4.10054	multivariate	AC_similarity	71.6546	107.872
plate01	SA	0.001	1	Forskolin	signature01	euc_AC	26.6236	multivariate	AC_similarity	465.233	-1.4328
plate01	SA	0.001	1	Batefenterol	signature01	euc_AC	22.1899	multivariate	AC_similarity	387.757	20.0839
plate01	SA	0.001	1	(+/-)-Isoproterenol	signature01	euc_AC	48.4123	multivariate	AC_similarity	845.979	-107.174
plate01	SA	0.001	1	CHEMBL1221541	signature01	euc_AC	57.0446	multivariate	AC_similarity	996.822	-149.066
plate01	SA	0.001	1	Salbutamol	signature01	euc_AC	27.2986	multivariate	AC_similarity	477.028	-4.70841
plate01	NC	0	1	NA	signature01	euc_AC	25.1801	multivariate	AC_similarity	440.008	5.57263
plate01	AC	10	1	NA	signature01	euc_AC	11.6672	multivariate	AC_similarity	203.879	71.1508
plate01	SA	0.0001	1	Forskolin	signature01	euc_AC	26.8027	multivariate	AC_similarity	468.362	-2.30186
plate01	SA	0.0001	1	Batefenterol	signature01	euc_AC	18.8682	multivariate	AC_similarity	329.711	36.2045
plate01	SA	0.0001	1	(+/-)-Isoproterenol	signature01	euc_AC	28.4308	multivariate	AC_similarity	496.813	-10.2033
plate01	SA	0.0001	1	CHEMBL1221541	signature01	euc_AC	9.53196	multivariate	AC_similarity	166.566	81.5133
plate01	SA	0.0001	1	Salbutamol	signature01	euc_AC	26.4805	multivariate	AC_similarity	462.733	-0.7385
plate01	NC	0	1	NA	signature01	euc_AC	86.4736	multivariate	AC_similarity	1511.08	-291.886
plate01	AC	10	1	NA	signature01	euc_AC	3.1131	multivariate	AC_similarity	54.3997	112.664
plate01	SA	1e-05	1	Forskolin	signature01	euc_AC	27.3949	multivariate	AC_similarity	478.711	-5.17582
plate01	SA	1e-05	1	Batefenterol	signature01	euc_AC	19.6153	multivariate	AC_similarity	342.766	32.5788
plate01	SA	1e-05	1	(+/-)-Isoproterenol	signature01	euc_AC	8.21552	multivariate	AC_similarity	143.562	87.902
plate01	SA	1e-05	1	CHEMBL1221541	signature01	euc_AC	15.8999	multivariate	AC_similarity	277.842	50.6097
plate01	SA	1e-05	1	Salbutamol	signature01	euc_AC	25.1209	multivariate	AC_similarity	438.974	5.85998
plate01	NC	0	1	NA	signature01	euc_AC	26.9429	multivariate	AC_similarity	470.812	-2.98218
plate01	AC	10	1	NA	signature01	euc_AC	16.8366	multivariate	AC_similarity	294.21	46.0638
plate01	SA	100	1	CGP-20712A	signature01	euc_NC	18.0389	multivariate	magnitude	66.6256	60.3272
plate01	SA	100	1	Tulobuterol	signature01	euc_NC	18.5154	multivariate	magnitude	68.3857	62.4194
plate01	SA	100	1	Isoetharine	signature01	euc_NC	102.803	multivariate	magnitude	379.695	432.48
plate01	SA	100	1	Olodaterol	signature01	euc_NC	96.5423	multivariate	magnitude	356.573	404.994
plate01	SA	100	1	N-alpha-methylhistamine	signature01	euc_NC	35.2536	multivariate	magnitude	130.207	135.908
plate01	SA	100	1	Vilanterol	signature01	euc_NC	46.6238	multivariate	magnitude	172.202	185.828
plate01	SA	100	1	Dobutamine	signature01	euc_NC	109.411	multivariate	magnitude	404.105	461.496
plate01	SA	100	1	Tretoquinol	signature01	euc_NC	90.0128	multivariate	magnitude	332.457	376.326
plate01	SA	100	1	Ritodrine	signature01	euc_NC	23.3271	multivariate	magnitude	86.1574	83.545
plate01	SA	100	1	Adrenaline	signature01	euc_NC	72.416	multivariate	magnitude	267.464	299.068
plate01	SA	100	1	Dopexamine	signature01	euc_NC	25.0379	multivariate	magnitude	92.4761	91.0562
plate01	SA	100	1	BRL 37344	signature01	euc_NC	14.8163	multivariate	magnitude	54.7233	46.1786
plate01	SA	100	1	Metaproterenol	signature01	euc_NC	95.2227	multivariate	magnitude	351.7	399.2
plate01	SA	100	1	Zinterol	signature01	euc_NC	54.8541	multivariate	magnitude	202.6	221.963
plate01	SA	100	1	Procaterol	signature01	euc_NC	25.537	multivariate	magnitude	94.3194	93.2474
plate01	SA	100	1	Abediterol	signature01	euc_NC	142.893	multivariate	magnitude	527.766	608.495
plate01	SA	100	1	Terbutaline	signature01	euc_NC	46.8579	multivariate	magnitude	173.067	186.856
plate01	SA	100	1	Norepinephrine	signature01	euc_NC	94.6559	multivariate	magnitude	349.606	396.712
plate01	SA	100	1	Fenoterol	signature01	euc_NC	57.5402	multivariate	magnitude	212.522	233.757
plate01	NC	0	1	NA	signature01	euc_NC	1.18503	multivariate	magnitude	4.37685	-13.6692
plate01	AC	10	1	NA	signature01	euc_NC	38.5827	multivariate	magnitude	142.503	150.524
plate01	SA	10	1	CGP-20712A	signature01	euc_NC	3.28313	multivariate	magnitude	12.1261	-4.45757
plate01	SA	10	1	Tulobuterol	signature01	euc_NC	14.5638	multivariate	magnitude	53.7904	45.0697
plate01	SA	10	1	Isoetharine	signature01	euc_NC	45.8453	multivariate	magnitude	169.327	182.411
plate01	SA	10	1	Olodaterol	signature01	euc_NC	77.8693	multivariate	magnitude	287.606	323.011
plate01	SA	10	1	N-alpha-methylhistamine	signature01	euc_NC	25.326	multivariate	magnitude	93.5401	92.321
plate01	SA	10	1	Vilanterol	signature01	euc_NC	68.8126	multivariate	magnitude	254.155	283.248
plate01	SA	10	1	Dobutamine	signature01	euc_NC	99.7561	multivariate	magnitude	368.443	419.104
plate01	SA	10	1	Tretoquinol	signature01	euc_NC	11.5937	multivariate	magnitude	42.8206	32.0296
plate01	SA	10	1	Ritodrine	signature01	euc_NC	23.3705	multivariate	magnitude	86.3175	83.7354
plate01	SA	10	1	Adrenaline	signature01	euc_NC	62.8205	multivariate	magnitude	232.024	256.939
plate01	SA	10	1	Dopexamine	signature01	euc_NC	13.3026	multivariate	magnitude	49.1325	39.5328
plate01	SA	10	1	BRL 37344	signature01	euc_NC	15.6041	multivariate	magnitude	57.6327	49.6371
plate01	SA	10	1	Metaproterenol	signature01	euc_NC	86.3831	multivariate	magnitude	319.051	360.391
plate01	SA	10	1	Zinterol	signature01	euc_NC	36.1424	multivariate	magnitude	133.49	139.81
plate01	SA	10	1	Procaterol	signature01	euc_NC	28.5872	multivariate	magnitude	105.585	106.639
plate01	SA	10	1	Abediterol	signature01	euc_NC	47.8416	multivariate	magnitude	176.7	191.175
plate01	SA	10	1	Terbutaline	signature01	euc_NC	25.9373	multivariate	magnitude	95.7978	95.0048
plate01	SA	10	1	Norepinephrine	signature01	euc_NC	114.72	multivariate	magnitude	423.713	484.804
plate01	SA	10	1	Fenoterol	signature01	euc_NC	102.286	multivariate	magnitude	377.786	430.21
plate01	NC	0	1	NA	signature01	euc_NC	2.58128	multivariate	magnitude	9.53379	-7.53905
plate01	AC	10	1	NA	signature01	euc_NC	29.7996	multivariate	magnitude	110.063	111.962
plate01	SA	1	1	CGP-20712A	signature01	euc_NC	3.20077	multivariate	magnitude	11.8219	-4.81918
plate01	SA	1	1	Tulobuterol	signature01	euc_NC	15.258	multivariate	magnitude	56.3544	48.1176
plate01	SA	1	1	Isoetharine	signature01	euc_NC	16.3503	multivariate	magnitude	60.3887	52.9133
plate01	SA	1	1	Olodaterol	signature01	euc_NC	49.168	multivariate	magnitude	181.599	196.998
plate01	SA	1	1	N-alpha-methylhistamine	signature01	euc_NC	9.55243	multivariate	magnitude	35.2813	23.0676
plate01	SA	1	1	Vilanterol	signature01	euc_NC	59.1342	multivariate	magnitude	218.409	240.755
plate01	SA	1	1	Dobutamine	signature01	euc_NC	20.6899	multivariate	magnitude	76.4168	71.9662
plate01	SA	1	1	Tretoquinol	signature01	euc_NC	48.9799	multivariate	magnitude	180.905	196.173
plate01	SA	1	1	Ritodrine	signature01	euc_NC	12.2871	multivariate	magnitude	45.3816	35.074
plate01	SA	1	1	Adrenaline	signature01	euc_NC	64.8058	multivariate	magnitude	239.356	265.656
plate01	SA	1	1	Dopexamine	signature01	euc_NC	3.1446	multivariate	magnitude	11.6144	-5.06581
plate01	SA	1	1	BRL 37344	signature01	euc_NC	12.2975	multivariate	magnitude	45.42	35.1197
plate01	SA	1	1	Metaproterenol	signature01	euc_NC	47.5591	multivariate	magnitude	175.657	189.935
plate01	SA	1	1	Zinterol	signature01	euc_NC	14.1333	multivariate	magnitude	52.2005	43.1798
plate01	SA	1	1	Procaterol	signature01	euc_NC	17.1404	multivariate	magnitude	63.3069	56.3822
plate01	SA	1	1	Abediterol	signature01	euc_NC	39.404	multivariate	magnitude	145.536	154.13
plate01	SA	1	1	Terbutaline	signature01	euc_NC	12.0124	multivariate	magnitude	44.367	33.8678
plate01	SA	1	1	Norepinephrine	signature01	euc_NC	30.3939	multivariate	magnitude	112.258	114.571
plate01	SA	1	1	Fenoterol	signature01	euc_NC	76.7838	multivariate	magnitude	283.597	318.245
plate01	NC	0	1	NA	signature01	euc_NC	3.30296	multivariate	magnitude	12.1993	-4.3705
plate01	AC	10	1	NA	signature01	euc_NC	36.6099	multivariate	magnitude	135.217	141.863
plate01	SA	0.1	1	CGP-20712A	signature01	euc_NC	2.78551	multivariate	magnitude	10.2881	-6.64235
plate01	SA	0.1	1	Tulobuterol	signature01	euc_NC	15.8421	multivariate	magnitude	58.5119	50.6822
plate01	SA	0.1	1	Isoetharine	signature01	euc_NC	17.2136	multivariate	magnitude	63.5773	56.7036
plate01	SA	0.1	1	Olodaterol	signature01	euc_NC	40.8641	multivariate	magnitude	150.929	160.541
plate01	SA	0.1	1	N-alpha-methylhistamine	signature01	euc_NC	3.67904	multivariate	magnitude	13.5883	-2.71937
plate01	SA	0.1	1	Vilanterol	signature01	euc_NC	11.4748	multivariate	magnitude	42.3815	31.5077
plate01	SA	0.1	1	Dobutamine	signature01	euc_NC	25.2113	multivariate	magnitude	93.1164	91.8174
plate01	SA	0.1	1	Tretoquinol	signature01	euc_NC	22.7913	multivariate	magnitude	84.1785	81.1926
plate01	SA	0.1	1	Ritodrine	signature01	euc_NC	3.40607	multivariate	magnitude	12.5801	-3.91782
plate01	SA	0.1	1	Adrenaline	signature01	euc_NC	8.80408	multivariate	magnitude	32.5173	19.782
plate01	SA	0.1	1	Dopexamine	signature01	euc_NC	5.50756	multivariate	magnitude	20.3419	5.30871
plate01	SA	0.1	1	BRL 37344	signature01	euc_NC	6.70206	multivariate	magnitude	24.7537	10.5531
plate01	SA	0.1	1	Metaproterenol	signature01	euc_NC	16.9747	multivariate	magnitude	62.6951	55.6549
plate01	SA	0.1	1	Zinterol	signature01	euc_NC	19.4673	multivariate	magnitude	71.9014	66.5986
plate01	SA	0.1	1	Procaterol	signature01	euc_NC	28.3696	multivariate	magnitude	104.782	105.684
plate01	SA	0.1	1	Abediterol	signature01	euc_NC	22.657	multivariate	magnitude	83.6824	80.6029
plate01	SA	0.1	1	Terbutaline	signature01	euc_NC	4.99902	multivariate	magnitude	18.4636	3.07597
plate01	SA	0.1	1	Norepinephrine	signature01	euc_NC	34.4979	multivariate	magnitude	127.416	132.59
plate01	SA	0.1	1	Fenoterol	signature01	euc_NC	32.4632	multivariate	magnitude	119.901	123.657
plate01	NC	0	1	NA	signature01	euc_NC	5.57782	multivariate	magnitude	20.6014	5.61719
plate01	AC	10	1	NA	signature01	euc_NC	29.2188	multivariate	magnitude	107.918	109.412
plate01	SA	0.01	1	CGP-20712A	signature01	euc_NC	2.08767	multivariate	magnitude	7.71067	-9.70623
plate01	SA	0.01	1	Tulobuterol	signature01	euc_NC	12.8626	multivariate	magnitude	47.5074	37.601
plate01	SA	0.01	1	Isoetharine	signature01	euc_NC	11.9067	multivariate	magnitude	43.9767	33.404
plate01	SA	0.01	1	Olodaterol	signature01	euc_NC	26.3268	multivariate	magnitude	97.2364	96.7148
plate01	SA	0.01	1	N-alpha-methylhistamine	signature01	euc_NC	7.81849	multivariate	magnitude	28.8771	15.4548
plate01	SA	0.01	1	Vilanterol	signature01	euc_NC	9.74484	multivariate	magnitude	35.992	23.9123
plate01	SA	0.01	1	Dobutamine	signature01	euc_NC	12.6597	multivariate	magnitude	46.7577	36.7098
plate01	SA	0.01	1	Tretoquinol	signature01	euc_NC	11.3775	multivariate	magnitude	42.0223	31.0807
plate01	SA	0.01	1	Ritodrine	signature01	euc_NC	11.7742	multivariate	magnitude	43.4872	32.8221
plate01	SA	0.01	1	Adrenaline	signature01	euc_NC	5.34428	multivariate	magnitude	19.7388	4.59182
plate01	SA	0.01	1	Dopexamine	signature01	euc_NC	NA	multivariate	magnitude	NA	NA
plate01	SA	0.01	1	BRL 37344	signature01	euc_NC	44.7798	multivariate	magnitude	165.392	177.732
plate01	SA	0.01	1	Metaproterenol	signature01	euc_NC	5.29411	multivariate	magnitude	19.5535	4.37155
plate01	SA	0.01	1	Zinterol	signature01	euc_NC	9.04963	multivariate	magnitude	33.4243	20.8601
plate01	SA	0.01	1	Procaterol	signature01	euc_NC	8.66368	multivariate	magnitude	31.9988	19.1656
plate01	SA	0.01	1	Abediterol	signature01	euc_NC	NA	multivariate	magnitude	NA	NA
plate01	SA	0.01	1	Terbutaline	signature01	euc_NC	6.74813	multivariate	magnitude	24.9238	10.7554
plate01	SA	0.01	1	Norepinephrine	signature01	euc_NC	23.5872	multivariate	magnitude	87.118	84.6869
plate01	SA	0.01	1	Fenoterol	signature01	euc_NC	4.36519	multivariate	magnitude	16.1226	0.293171
plate01	NC	0	1	NA	signature01	euc_NC	3.7172	multivariate	magnitude	13.7293	-2.55181
plate01	AC	10	1	NA	signature01	euc_NC	24.4166	multivariate	magnitude	90.1813	88.3283
plate01	SA	0.001	1	CGP-20712A	signature01	euc_NC	8.00376	multivariate	magnitude	29.5614	16.2682
plate01	SA	0.001	1	Tulobuterol	signature01	euc_NC	4.42441	multivariate	magnitude	16.3413	0.553163
plate01	SA	0.001	1	Isoetharine	signature01	euc_NC	12.8081	multivariate	magnitude	47.3059	37.3614
plate01	SA	0.001	1	Olodaterol	signature01	euc_NC	18.6201	multivariate	magnitude	68.7723	62.879
plate01	SA	0.001	1	N-alpha-methylhistamine	signature01	euc_NC	3.32356	multivariate	magnitude	12.2754	-4.28006
plate01	SA	0.001	1	Vilanterol	signature01	euc_NC	6.91159	multivariate	magnitude	25.5276	11.4731
plate01	SA	0.001	1	Dobutamine	signature01	euc_NC	5.01743	multivariate	magnitude	18.5316	3.1568
plate01	SA	0.001	1	Tretoquinol	signature01	euc_NC	12.2451	multivariate	magnitude	45.2265	34.8896
plate01	SA	0.001	1	Ritodrine	signature01	euc_NC	6.59666	multivariate	magnitude	24.3644	10.0904
plate01	SA	0.001	1	Adrenaline	signature01	euc_NC	32.7457	multivariate	magnitude	120.944	124.897
plate01	SA	0.001	1	Dopexamine	signature01	euc_NC	9.63663	multivariate	magnitude	35.5923	23.4373
plate01	SA	0.001	1	BRL 37344	signature01	euc_NC	4.99558	multivariate	magnitude	18.4509	3.06087
plate01	SA	0.001	1	Metaproterenol	signature01	euc_NC	18.9797	multivariate	magnitude	70.1006	64.4579
plate01	SA	0.001	1	Zinterol	signature01	euc_NC	3.33212	multivariate	magnitude	12.307	-4.2425
plate01	SA	0.001	1	Procaterol	signature01	euc_NC	10.9461	multivariate	magnitude	40.4288	29.1865
plate01	SA	0.001	1	Abediterol	signature01	euc_NC	15.0947	multivariate	magnitude	55.7513	47.4007
plate01	SA	0.001	1	Terbutaline	signature01	euc_NC	6.59601	multivariate	magnitude	24.362	10.0875
plate01	SA	0.001	1	Norepinephrine	signature01	euc_NC	7.79599	multivariate	magnitude	28.794	15.356
plate01	SA	0.001	1	Fenoterol	signature01	euc_NC	35.7864	multivariate	magnitude	132.175	138.247
plate01	NC	0	1	NA	signature01	euc_NC	1.79311	multivariate	magnitude	6.62273	-10.9995
plate01	AC	10	1	NA	signature01	euc_NC	23.9489	multivariate	magnitude	88.4539	86.275
plate01	SA	0.0001	1	CGP-20712A	signature01	euc_NC	3.86784	multivariate	magnitude	14.2856	-1.89044
plate01	SA	0.0001	1	Tulobuterol	signature01	euc_NC	8.89812	multivariate	magnitude	32.8647	20.1949
plate01	SA	0.0001	1	Isoetharine	signature01	euc_NC	15.0213	multivariate	magnitude	55.4805	47.0787
plate01	SA	0.0001	1	Olodaterol	signature01	euc_NC	22.8712	multivariate	magnitude	84.4735	81.5433
plate01	SA	0.0001	1	N-alpha-methylhistamine	signature01	euc_NC	10.7028	multivariate	magnitude	39.5301	28.1182
plate01	SA	0.0001	1	Vilanterol	signature01	euc_NC	9.25424	multivariate	magnitude	34.18	21.7584
plate01	SA	0.0001	1	Dobutamine	signature01	euc_NC	2.3463	multivariate	magnitude	8.66593	-8.5707
plate01	SA	0.0001	1	Tretoquinol	signature01	euc_NC	11.7267	multivariate	magnitude	43.312	32.6139
plate01	SA	0.0001	1	Ritodrine	signature01	euc_NC	6.18998	multivariate	magnitude	22.8623	8.30485
plate01	SA	0.0001	1	Adrenaline	signature01	euc_NC	7.98748	multivariate	magnitude	29.5013	16.1967
plate01	SA	0.0001	1	Dopexamine	signature01	euc_NC	3.40998	multivariate	magnitude	12.5946	-3.90065
plate01	SA	0.0001	1	BRL 37344	signature01	euc_NC	2.60888	multivariate	magnitude	9.63576	-7.41783
plate01	SA	0.0001	1	Metaproterenol	signature01	euc_NC	1.66103	multivariate	magnitude	6.13492	-11.5794
plate01	SA	0.0001	1	Zinterol	signature01	euc_NC	3.49818	multivariate	magnitude	12.9203	-3.51342
plate01	SA	0.0001	1	Procaterol	signature01	euc_NC	2.80507	multivariate	magnitude	10.3604	-6.55649
plate01	SA	0.0001	1	Abediterol	signature01	euc_NC	12.3126	multivariate	magnitude	45.476	35.1862
plate01	SA	0.0001	1	Terbutaline	signature01	euc_NC	5.46672	multivariate	magnitude	20.191	5.12939
plate01	SA	0.0001	1	Norepinephrine	signature01	euc_NC	3.27743	multivariate	magnitude	12.105	-4.4826
plate01	SA	0.0001	1	Fenoterol	signature01	euc_NC	11.3259	multivariate	magnitude	41.8315	30.8539
plate01	NC	0	1	NA	signature01	euc_NC	12.9752	multivariate	magnitude	47.923	38.095
plate01	AC	10	1	NA	signature01	euc_NC	24.6391	multivariate	magnitude	91.0029	89.305
plate01	SA	1e-05	1	CGP-20712A	signature01	euc_NC	2.31276	multivariate	magnitude	8.54204	-8.71797
plate01	SA	1e-05	1	Tulobuterol	signature01	euc_NC	9.0741	multivariate	magnitude	33.5147	20.9675
plate01	SA	1e-05	1	Isoetharine	signature01	euc_NC	5.21707	multivariate	magnitude	19.2689	4.03332
plate01	SA	1e-05	1	Olodaterol	signature01	euc_NC	20.3435	multivariate	magnitude	75.1374	70.4453
plate01	SA	1e-05	1	N-alpha-methylhistamine	signature01	euc_NC	5.06665	multivariate	magnitude	18.7134	3.37292
plate01	SA	1e-05	1	Vilanterol	signature01	euc_NC	12.7781	multivariate	magnitude	47.1953	37.23
plate01	SA	1e-05	1	Dobutamine	signature01	euc_NC	5.72087	multivariate	magnitude	21.1297	6.24523
plate01	SA	1e-05	1	Tretoquinol	signature01	euc_NC	5.88294	multivariate	magnitude	21.7283	6.95681
plate01	SA	1e-05	1	Ritodrine	signature01	euc_NC	13.6325	multivariate	magnitude	50.3507	40.9808
plate01	SA	1e-05	1	Adrenaline	signature01	euc_NC	2.23037	multivariate	magnitude	8.23775	-9.07968
plate01	SA	1e-05	1	Dopexamine	signature01	euc_NC	44.263	multivariate	magnitude	163.483	175.463
plate01	SA	1e-05	1	BRL 37344	signature01	euc_NC	4.52108	multivariate	magnitude	16.6983	0.977601
plate01	SA	1e-05	1	Metaproterenol	signature01	euc_NC	15.2635	multivariate	magnitude	56.3748	48.1418
plate01	SA	1e-05	1	Zinterol	signature01	euc_NC	8.61083	multivariate	magnitude	31.8036	18.9335
plate01	SA	1e-05	1	Procaterol	signature01	euc_NC	5.13518	multivariate	magnitude	18.9665	3.6738
plate01	SA	1e-05	1	Abediterol	signature01	euc_NC	29.1564	multivariate	magnitude	107.687	109.138
plate01	SA	1e-05	1	Terbutaline	signature01	euc_NC	2.55404	multivariate	magnitude	9.43321	-7.65861
plate01	SA	1e-05	1	Norepinephrine	signature01	euc_NC	5.29619	multivariate	magnitude	19.5612	4.38069
plate01	SA	1e-05	1	Fenoterol	signature01	euc_NC	4.33946	multivariate	magnitude	16.0276	0.180216
plate01	NC	0	1	NA	signature01	euc_NC	2.85372	multivariate	magnitude	10.54	-6.3429
plate01	AC	10	1	NA	signature01	euc_NC	33.5528	multivariate	magnitude	123.925	128.44
plate01	SA	100	1	Forskolin	signature01	euc_NC	56.9116	multivariate	magnitude	210.2	230.997
plate01	SA	100	1	Batefenterol	signature01	euc_NC	85.9709	multivariate	magnitude	317.529	358.581
plate01	SA	100	1	(+/-)-Isoproterenol	signature01	euc_NC	75.7627	multivariate	magnitude	279.825	313.762
plate01	SA	100	1	CHEMBL1221541	signature01	euc_NC	164.342	multivariate	magnitude	606.987	702.666
plate01	SA	100	1	Salbutamol	signature01	euc_NC	37.3183	multivariate	magnitude	137.833	144.973
plate01	NC	0	1	NA	signature01	euc_NC	5.15759	multivariate	magnitude	19.0493	3.77218
plate01	AC	10	1	NA	signature01	euc_NC	29.5838	multivariate	magnitude	109.266	111.015
plate01	SA	10	1	Forskolin	signature01	euc_NC	17.6847	multivariate	magnitude	65.3176	58.7723
plate01	SA	10	1	Batefenterol	signature01	euc_NC	42.5252	multivariate	magnitude	157.064	167.833
plate01	SA	10	1	(+/-)-Isoproterenol	signature01	euc_NC	114.515	multivariate	magnitude	422.953	483.901
plate01	SA	10	1	CHEMBL1221541	signature01	euc_NC	109.185	multivariate	magnitude	403.267	460.5
plate01	SA	10	1	Salbutamol	signature01	euc_NC	35.7008	multivariate	magnitude	131.859	137.871
plate01	NC	0	1	NA	signature01	euc_NC	4.87963	multivariate	magnitude	18.0226	2.55181
plate01	AC	10	1	NA	signature01	euc_NC	22.8265	multivariate	magnitude	84.3082	81.3468
plate01	SA	1	1	Forskolin	signature01	euc_NC	4.02347	multivariate	magnitude	14.8604	-1.20716
plate01	SA	1	1	Batefenterol	signature01	euc_NC	39.481	multivariate	magnitude	145.821	154.468
plate01	SA	1	1	(+/-)-Isoproterenol	signature01	euc_NC	90.7504	multivariate	magnitude	335.181	379.565
plate01	SA	1	1	CHEMBL1221541	signature01	euc_NC	138.812	multivariate	magnitude	512.692	590.576
plate01	SA	1	1	Salbutamol	signature01	euc_NC	9.52465	multivariate	magnitude	35.1787	22.9456
plate01	NC	0	1	NA	signature01	euc_NC	8.10401	multivariate	magnitude	29.9317	16.7083
plate01	AC	10	1	NA	signature01	euc_NC	24.1801	multivariate	magnitude	89.308	87.2902
plate01	SA	0.1	1	Forskolin	signature01	euc_NC	5.36864	multivariate	magnitude	19.8288	4.69879
plate01	SA	0.1	1	Batefenterol	signature01	euc_NC	45.4777	multivariate	magnitude	167.969	180.796
plate01	SA	0.1	1	(+/-)-Isoproterenol	signature01	euc_NC	75.1604	multivariate	magnitude	277.6	311.117
plate01	SA	0.1	1	CHEMBL1221541	signature01	euc_NC	62.5642	multivariate	magnitude	231.077	255.814
plate01	SA	0.1	1	Salbutamol	signature01	euc_NC	8.44123	multivariate	magnitude	31.1772	18.1889
plate01	NC	0	1	NA	signature01	euc_NC	7.6063	multivariate	magnitude	28.0934	14.5232
plate01	AC	10	1	NA	signature01	euc_NC	14.8624	multivariate	magnitude	54.8934	46.3809
plate01	SA	0.01	1	Forskolin	signature01	euc_NC	2.80846	multivariate	magnitude	10.3729	-6.54161
plate01	SA	0.01	1	Batefenterol	signature01	euc_NC	25.6696	multivariate	magnitude	94.8093	93.8297
plate01	SA	0.01	1	(+/-)-Isoproterenol	signature01	euc_NC	81.0059	multivariate	magnitude	299.19	336.782
plate01	SA	0.01	1	CHEMBL1221541	signature01	euc_NC	44.1281	multivariate	magnitude	162.984	174.871
plate01	SA	0.01	1	Salbutamol	signature01	euc_NC	11.7539	multivariate	magnitude	43.4123	32.733
plate01	NC	0	1	NA	signature01	euc_NC	5.36335	multivariate	magnitude	19.8092	4.67557
plate01	AC	10	1	NA	signature01	euc_NC	27.8521	multivariate	magnitude	102.87	103.412
plate01	SA	0.001	1	Forskolin	signature01	euc_NC	3.08847	multivariate	magnitude	11.4071	-5.31224
plate01	SA	0.001	1	Batefenterol	signature01	euc_NC	10.6008	multivariate	magnitude	39.1535	27.6705
plate01	SA	0.001	1	(+/-)-Isoproterenol	signature01	euc_NC	73.325	multivariate	magnitude	270.822	303.059
plate01	SA	0.001	1	CHEMBL1221541	signature01	euc_NC	82.5743	multivariate	magnitude	304.983	343.668
plate01	SA	0.001	1	Salbutamol	signature01	euc_NC	7.89808	multivariate	magnitude	29.1711	15.8042
plate01	NC	0	1	NA	signature01	euc_NC	1.88459	multivariate	magnitude	6.96062	-10.5978
plate01	AC	10	1	NA	signature01	euc_NC	21.2191	multivariate	magnitude	78.3715	74.2898
plate01	SA	0.0001	1	Forskolin	signature01	euc_NC	4.78849	multivariate	magnitude	17.686	2.15166
plate01	SA	0.0001	1	Batefenterol	signature01	euc_NC	7.50481	multivariate	magnitude	27.7186	14.0776
plate01	SA	0.0001	1	(+/-)-Isoproterenol	signature01	euc_NC	51.708	multivariate	magnitude	190.98	208.15
plate01	SA	0.0001	1	CHEMBL1221541	signature01	euc_NC	20.3673	multivariate	magnitude	75.2254	70.55
plate01	SA	0.0001	1	Salbutamol	signature01	euc_NC	5.57722	multivariate	magnitude	20.5991	5.61455
plate01	NC	0	1	NA	signature01	euc_NC	82.9351	multivariate	magnitude	306.316	345.252
plate01	AC	10	1	NA	signature01	euc_NC	26.2979	multivariate	magnitude	97.1297	96.5881
plate01	SA	1e-05	1	Forskolin	signature01	euc_NC	7.47752	multivariate	magnitude	27.6178	13.9578
plate01	SA	1e-05	1	Batefenterol	signature01	euc_NC	8.14219	multivariate	magnitude	30.0727	16.876
plate01	SA	1e-05	1	(+/-)-Isoproterenol	signature01	euc_NC	24.5972	multivariate	magnitude	90.8483	89.1212
plate01	SA	1e-05	1	CHEMBL1221541	signature01	euc_NC	40.9946	multivariate	magnitude	151.411	161.113
plate01	SA	1e-05	1	Salbutamol	signature01	euc_NC	6.06921	multivariate	magnitude	22.4163	7.77461
plate01	NC	0	1	NA	signature01	euc_NC	2.97277	multivariate	magnitude	10.9797	-5.82021
plate01	AC	10	1	NA	signature01	euc_NC	39.5656	multivariate	magnitude	146.133	154.84
plate01	SA	100	1	CGP-20712A	signature01	cor_p_AC	0.662158	multivariate	direction	66.8792	67.1378
plate01	SA	100	1	Tulobuterol	signature01	cor_p_AC	0.981492	multivariate	direction	99.1326	99.1394
plate01	SA	100	1	Isoetharine	signature01	cor_p_AC	0.998452	multivariate	direction	100.846	100.839
plate01	SA	100	1	Olodaterol	signature01	cor_p_AC	0.988733	multivariate	direction	99.864	99.865
plate01	SA	100	1	N-alpha-methylhistamine	signature01	cor_p_AC	0.950952	multivariate	direction	96.048	96.0789
plate01	SA	100	1	Vilanterol	signature01	cor_p_AC	0.982764	multivariate	direction	99.261	99.2668
plate01	SA	100	1	Dobutamine	signature01	cor_p_AC	0.95242	multivariate	direction	96.1963	96.226
plate01	SA	100	1	Tretoquinol	signature01	cor_p_AC	0.974507	multivariate	direction	98.4271	98.4393
plate01	SA	100	1	Ritodrine	signature01	cor_p_AC	0.95507	multivariate	direction	96.464	96.4916
plate01	SA	100	1	Adrenaline	signature01	cor_p_AC	0.954621	multivariate	direction	96.4186	96.4466
plate01	SA	100	1	Dopexamine	signature01	cor_p_AC	0.942863	multivariate	direction	95.231	95.2682
plate01	SA	100	1	BRL 37344	signature01	cor_p_AC	0.955129	multivariate	direction	96.4699	96.4974
plate01	SA	100	1	Metaproterenol	signature01	cor_p_AC	0.99794	multivariate	direction	100.794	100.788
plate01	SA	100	1	Zinterol	signature01	cor_p_AC	0.962486	multivariate	direction	97.2129	97.2347
plate01	SA	100	1	Procaterol	signature01	cor_p_AC	0.999106	multivariate	direction	100.912	100.905
plate01	SA	100	1	Abediterol	signature01	cor_p_AC	0.990727	multivariate	direction	100.065	100.065
plate01	SA	100	1	Terbutaline	signature01	cor_p_AC	0.992752	multivariate	direction	100.27	100.268
plate01	SA	100	1	Norepinephrine	signature01	cor_p_AC	0.998068	multivariate	direction	100.807	100.8
plate01	SA	100	1	Fenoterol	signature01	cor_p_AC	0.986101	multivariate	direction	99.5981	99.6012
plate01	NC	0	1	NA	signature01	cor_p_AC	-0.0893186	multivariate	direction	-9.02136	-8.17033
plate01	AC	10	1	NA	signature01	cor_p_AC	0.988793	multivariate	direction	99.87	99.871
plate01	SA	10	1	CGP-20712A	signature01	cor_p_AC	-0.808078	multivariate	direction	-81.6175	-80.1998
plate01	SA	10	1	Tulobuterol	signature01	cor_p_AC	0.976105	multivariate	direction	98.5885	98.5996
plate01	SA	10	1	Isoetharine	signature01	cor_p_AC	0.965302	multivariate	direction	97.4974	97.517
plate01	SA	10	1	Olodaterol	signature01	cor_p_AC	0.984771	multivariate	direction	99.4638	99.468
plate01	SA	10	1	N-alpha-methylhistamine	signature01	cor_p_AC	0.958007	multivariate	direction	96.7606	96.7859
plate01	SA	10	1	Vilanterol	signature01	cor_p_AC	0.973583	multivariate	direction	98.3338	98.3468
plate01	SA	10	1	Dobutamine	signature01	cor_p_AC	0.973548	multivariate	direction	98.3303	98.3433
plate01	SA	10	1	Tretoquinol	signature01	cor_p_AC	0.737751	multivariate	direction	74.5143	74.7133
plate01	SA	10	1	Ritodrine	signature01	cor_p_AC	0.995889	multivariate	direction	100.587	100.582
plate01	SA	10	1	Adrenaline	signature01	cor_p_AC	0.984051	multivariate	direction	99.3911	99.3959
plate01	SA	10	1	Dopexamine	signature01	cor_p_AC	0.368054	multivariate	direction	37.1741	37.6646
plate01	SA	10	1	BRL 37344	signature01	cor_p_AC	0.973464	multivariate	direction	98.3218	98.3349
plate01	SA	10	1	Metaproterenol	signature01	cor_p_AC	0.997755	multivariate	direction	100.775	100.769
plate01	SA	10	1	Zinterol	signature01	cor_p_AC	0.989977	multivariate	direction	99.9896	99.9897
plate01	SA	10	1	Procaterol	signature01	cor_p_AC	0.972041	multivariate	direction	98.178	98.1922
plate01	SA	10	1	Abediterol	signature01	cor_p_AC	0.985451	multivariate	direction	99.5324	99.5361
plate01	SA	10	1	Terbutaline	signature01	cor_p_AC	0.998424	multivariate	direction	100.843	100.836
plate01	SA	10	1	Norepinephrine	signature01	cor_p_AC	0.992221	multivariate	direction	100.216	100.215
plate01	SA	10	1	Fenoterol	signature01	cor_p_AC	0.996313	multivariate	direction	100.63	100.625
plate01	NC	0	1	NA	signature01	cor_p_AC	-0.343237	multivariate	direction	-34.6676	-33.6164
plate01	AC	10	1	NA	signature01	cor_p_AC	0.99808	multivariate	direction	100.808	100.802
plate01	SA	1	1	CGP-20712A	signature01	cor_p_AC	-0.132818	multivariate	direction	-13.4148	-12.5295
plate01	SA	1	1	Tulobuterol	signature01	cor_p_AC	0.853043	multivariate	direction	86.159	86.2671
plate01	SA	1	1	Isoetharine	signature01	cor_p_AC	0.971396	multivariate	direction	98.1129	98.1276
plate01	SA	1	1	Olodaterol	signature01	cor_p_AC	0.989819	multivariate	direction	99.9736	99.9738
plate01	SA	1	1	N-alpha-methylhistamine	signature01	cor_p_AC	0.163338	multivariate	direction	16.4974	17.1493
plate01	SA	1	1	Vilanterol	signature01	cor_p_AC	0.937835	multivariate	direction	94.7232	94.7644
plate01	SA	1	1	Dobutamine	signature01	cor_p_AC	0.843609	multivariate	direction	85.2061	85.3216
plate01	SA	1	1	Tretoquinol	signature01	cor_p_AC	0.987253	multivariate	direction	99.7144	99.7167
plate01	SA	1	1	Ritodrine	signature01	cor_p_AC	0.928592	multivariate	direction	93.7896	93.838
plate01	SA	1	1	Adrenaline	signature01	cor_p_AC	0.989135	multivariate	direction	99.9046	99.9053
plate01	SA	1	1	Dopexamine	signature01	cor_p_AC	0.754263	multivariate	direction	76.182	76.368
plate01	SA	1	1	BRL 37344	signature01	cor_p_AC	0.80979	multivariate	direction	81.7904	81.9325
plate01	SA	1	1	Metaproterenol	signature01	cor_p_AC	0.999533	multivariate	direction	100.955	100.947
plate01	SA	1	1	Zinterol	signature01	cor_p_AC	0.984236	multivariate	direction	99.4097	99.4143
plate01	SA	1	1	Procaterol	signature01	cor_p_AC	0.976735	multivariate	direction	98.6521	98.6626
plate01	SA	1	1	Abediterol	signature01	cor_p_AC	0.998695	multivariate	direction	100.87	100.863
plate01	SA	1	1	Terbutaline	signature01	cor_p_AC	0.985048	multivariate	direction	99.4918	99.4958
plate01	SA	1	1	Norepinephrine	signature01	cor_p_AC	0.728648	multivariate	direction	73.5949	73.801
plate01	SA	1	1	Fenoterol	signature01	cor_p_AC	0.998016	multivariate	direction	100.802	100.795
plate01	NC	0	1	NA	signature01	cor_p_AC	0.359137	multivariate	direction	36.2735	36.771
plate01	AC	10	1	NA	signature01	cor_p_AC	0.977987	multivariate	direction	98.7786	98.7882
plate01	SA	0.1	1	CGP-20712A	signature01	cor_p_AC	0.17136	multivariate	direction	17.3077	17.9532
plate01	SA	0.1	1	Tulobuterol	signature01	cor_p_AC	0.782961	multivariate	direction	79.0806	79.2439
plate01	SA	0.1	1	Isoetharine	signature01	cor_p_AC	0.895716	multivariate	direction	90.469	90.5434
plate01	SA	0.1	1	Olodaterol	signature01	cor_p_AC	0.99383	multivariate	direction	100.379	100.376
plate01	SA	0.1	1	N-alpha-methylhistamine	signature01	cor_p_AC	0.881044	multivariate	direction	88.9872	89.0732
plate01	SA	0.1	1	Vilanterol	signature01	cor_p_AC	0.728695	multivariate	direction	73.5996	73.8057
plate01	SA	0.1	1	Dobutamine	signature01	cor_p_AC	0.951079	multivariate	direction	96.0608	96.0916
plate01	SA	0.1	1	Tretoquinol	signature01	cor_p_AC	0.967861	multivariate	direction	97.7559	97.7734
plate01	SA	0.1	1	Ritodrine	signature01	cor_p_AC	0.408309	multivariate	direction	41.24	41.6987
plate01	SA	0.1	1	Adrenaline	signature01	cor_p_AC	0.820232	multivariate	direction	82.8451	82.979
plate01	SA	0.1	1	Dopexamine	signature01	cor_p_AC	-0.413493	multivariate	direction	-41.7637	-40.657
plate01	SA	0.1	1	BRL 37344	signature01	cor_p_AC	0.557542	multivariate	direction	56.3128	56.6538
plate01	SA	0.1	1	Metaproterenol	signature01	cor_p_AC	0.978476	multivariate	direction	98.828	98.8372
plate01	SA	0.1	1	Zinterol	signature01	cor_p_AC	0.993102	multivariate	direction	100.305	100.303
plate01	SA	0.1	1	Procaterol	signature01	cor_p_AC	0.87523	multivariate	direction	88.3999	88.4905
plate01	SA	0.1	1	Abediterol	signature01	cor_p_AC	0.980641	multivariate	direction	99.0467	99.0541
plate01	SA	0.1	1	Terbutaline	signature01	cor_p_AC	0.971194	multivariate	direction	98.0925	98.1074
plate01	SA	0.1	1	Norepinephrine	signature01	cor_p_AC	0.980041	multivariate	direction	98.9861	98.994
plate01	SA	0.1	1	Fenoterol	signature01	cor_p_AC	0.98613	multivariate	direction	99.601	99.6042
plate01	NC	0	1	NA	signature01	cor_p_AC	0.465976	multivariate	direction	47.0645	47.4777
plate01	AC	10	1	NA	signature01	cor_p_AC	0.998775	multivariate	direction	100.878	100.871
plate01	SA	0.01	1	CGP-20712A	signature01	cor_p_AC	0.0986499	multivariate	direction	9.96384	10.6667
plate01	SA	0.01	1	Tulobuterol	signature01	cor_p_AC	0.559641	multivariate	direction	56.5248	56.8642
plate01	SA	0.01	1	Isoetharine	signature01	cor_p_AC	0.86516	multivariate	direction	87.3829	87.4814
plate01	SA	0.01	1	Olodaterol	signature01	cor_p_AC	0.987131	multivariate	direction	99.7021	99.7044
plate01	SA	0.01	1	N-alpha-methylhistamine	signature01	cor_p_AC	0.68575	multivariate	direction	69.2621	69.5021
plate01	SA	0.01	1	Vilanterol	signature01	cor_p_AC	0.990616	multivariate	direction	100.054	100.054
plate01	SA	0.01	1	Dobutamine	signature01	cor_p_AC	0.796781	multivariate	direction	80.4764	80.6288
plate01	SA	0.01	1	Tretoquinol	signature01	cor_p_AC	0.761193	multivariate	direction	76.882	77.0624
plate01	SA	0.01	1	Ritodrine	signature01	cor_p_AC	-0.753663	multivariate	direction	-76.1214	-74.7466
plate01	SA	0.01	1	Adrenaline	signature01	cor_p_AC	-0.636411	multivariate	direction	-64.2787	-62.9963
plate01	SA	0.01	1	Dopexamine	signature01	cor_p_AC	NA	multivariate	direction	NA	NA
plate01	SA	0.01	1	BRL 37344	signature01	cor_p_AC	-0.229989	multivariate	direction	-23.2293	-22.2674
plate01	SA	0.01	1	Metaproterenol	signature01	cor_p_AC	-0.0616225	multivariate	direction	-6.224	-5.39481
plate01	SA	0.01	1	Zinterol	signature01	cor_p_AC	0.818049	multivariate	direction	82.6246	82.7602
plate01	SA	0.01	1	Procaterol	signature01	cor_p_AC	0.966102	multivariate	direction	97.5782	97.5971
plate01	SA	0.01	1	Abediterol	signature01	cor_p_AC	0.935083	multivariate	direction	94.4453	94.4886
plate01	SA	0.01	1	Terbutaline	signature01	cor_p_AC	0.582586	multivariate	direction	58.8423	59.1636
plate01	SA	0.01	1	Norepinephrine	signature01	cor_p_AC	0.997531	multivariate	direction	100.753	100.747
plate01	SA	0.01	1	Fenoterol	signature01	cor_p_AC	0.872923	multivariate	direction	88.1669	88.2593
plate01	NC	0	1	NA	signature01	cor_p_AC	-0.957764	multivariate	direction	-96.736	-95.2003
plate01	AC	10	1	NA	signature01	cor_p_AC	0.958	multivariate	direction	96.7599	96.7852
plate01	SA	0.001	1	CGP-20712A	signature01	cor_p_AC	0.791336	multivariate	direction	79.9265	80.0832
plate01	SA	0.001	1	Tulobuterol	signature01	cor_p_AC	-0.0937705	multivariate	direction	-9.471	-8.61647
plate01	SA	0.001	1	Isoetharine	signature01	cor_p_AC	0.669376	multivariate	direction	67.6083	67.8612
plate01	SA	0.001	1	Olodaterol	signature01	cor_p_AC	0.107669	multivariate	direction	10.8748	11.5705
plate01	SA	0.001	1	N-alpha-methylhistamine	signature01	cor_p_AC	0.438074	multivariate	direction	44.2463	44.6815
plate01	SA	0.001	1	Vilanterol	signature01	cor_p_AC	0.52127	multivariate	direction	52.6492	53.0189
plate01	SA	0.001	1	Dobutamine	signature01	cor_p_AC	-0.476278	multivariate	direction	-48.105	-46.9489
plate01	SA	0.001	1	Tretoquinol	signature01	cor_p_AC	0.935744	multivariate	direction	94.512	94.5549
plate01	SA	0.001	1	Ritodrine	signature01	cor_p_AC	0.499017	multivariate	direction	50.4017	50.7889
plate01	SA	0.001	1	Adrenaline	signature01	cor_p_AC	-0.0923294	multivariate	direction	-9.32545	-8.47206
plate01	SA	0.001	1	Dopexamine	signature01	cor_p_AC	0.465112	multivariate	direction	46.9773	47.3912
plate01	SA	0.001	1	BRL 37344	signature01	cor_p_AC	-0.939088	multivariate	direction	-94.8497	-93.3287
plate01	SA	0.001	1	Metaproterenol	signature01	cor_p_AC	0.697311	multivariate	direction	70.4297	70.6606
plate01	SA	0.001	1	Zinterol	signature01	cor_p_AC	0.455223	multivariate	direction	45.9784	46.4001
plate01	SA	0.001	1	Procaterol	signature01	cor_p_AC	0.956949	multivariate	direction	96.6537	96.6799
plate01	SA	0.001	1	Abediterol	signature01	cor_p_AC	0.936885	multivariate	direction	94.6272	94.6691
plate01	SA	0.001	1	Terbutaline	signature01	cor_p_AC	-0.623066	multivariate	direction	-62.9309	-61.659
plate01	SA	0.001	1	Norepinephrine	signature01	cor_p_AC	0.825686	multivariate	direction	83.3959	83.5255
plate01	SA	0.001	1	Fenoterol	signature01	cor_p_AC	0.868636	multivariate	direction	87.7339	87.8296
plate01	NC	0	1	NA	signature01	cor_p_AC	0.306675	multivariate	direction	30.9747	31.5135
plate01	AC	10	1	NA	signature01	cor_p_AC	0.996132	multivariate	direction	100.611	100.607
plate01	SA	0.0001	1	CGP-20712A	signature01	cor_p_AC	-0.176741	multivariate	direction	-17.8512	-16.9313
plate01	SA	0.0001	1	Tulobuterol	signature01	cor_p_AC	0.697299	multivariate	direction	70.4285	70.6594
plate01	SA	0.0001	1	Isoetharine	signature01	cor_p_AC	0.512591	multivariate	direction	51.7727	52.1491
plate01	SA	0.0001	1	Olodaterol	signature01	cor_p_AC	0.889712	multivariate	direction	89.8627	89.9418
plate01	SA	0.0001	1	N-alpha-methylhistamine	signature01	cor_p_AC	0.593837	multivariate	direction	59.9787	60.2911
plate01	SA	0.0001	1	Vilanterol	signature01	cor_p_AC	0.703282	multivariate	direction	71.0328	71.2589
plate01	SA	0.0001	1	Dobutamine	signature01	cor_p_AC	0.711351	multivariate	direction	71.8479	72.0676
plate01	SA	0.0001	1	Tretoquinol	signature01	cor_p_AC	0.957511	multivariate	direction	96.7105	96.7362
plate01	SA	0.0001	1	Ritodrine	signature01	cor_p_AC	0.61797	multivariate	direction	62.4162	62.7096
plate01	SA	0.0001	1	Adrenaline	signature01	cor_p_AC	-0.618737	multivariate	direction	-62.4937	-61.2253
plate01	SA	0.0001	1	Dopexamine	signature01	cor_p_AC	0.280901	multivariate	direction	28.3716	28.9307
plate01	SA	0.0001	1	BRL 37344	signature01	cor_p_AC	0.370597	multivariate	direction	37.431	37.9195
plate01	SA	0.0001	1	Metaproterenol	signature01	cor_p_AC	-0.194901	multivariate	direction	-19.6854	-18.7511
plate01	SA	0.0001	1	Zinterol	signature01	cor_p_AC	0.700022	multivariate	direction	70.7036	70.9323
plate01	SA	0.0001	1	Procaterol	signature01	cor_p_AC	0.818216	multivariate	direction	82.6414	82.7769
plate01	SA	0.0001	1	Abediterol	signature01	cor_p_AC	0.957129	multivariate	direction	96.6719	96.6979
plate01	SA	0.0001	1	Terbutaline	signature01	cor_p_AC	0.6367	multivariate	direction	64.308	64.5866
plate01	SA	0.0001	1	Norepinephrine	signature01	cor_p_AC	-0.109111	multivariate	direction	-11.0204	-10.1538
plate01	SA	0.0001	1	Fenoterol	signature01	cor_p_AC	0.806591	multivariate	direction	81.4673	81.6119
plate01	NC	0	1	NA	signature01	cor_p_AC	0.477341	multivariate	direction	48.2124	48.6167
plate01	AC	10	1	NA	signature01	cor_p_AC	0.989184	multivariate	direction	99.9095	99.9103
plate01	SA	1e-05	1	CGP-20712A	signature01	cor_p_AC	-0.159653	multivariate	direction	-16.1253	-15.2188
plate01	SA	1e-05	1	Tulobuterol	signature01	cor_p_AC	0.786634	multivariate	direction	79.4516	79.612
plate01	SA	1e-05	1	Isoetharine	signature01	cor_p_AC	0.275755	multivariate	direction	27.8517	28.4149
plate01	SA	1e-05	1	Olodaterol	signature01	cor_p_AC	0.819484	multivariate	direction	82.7695	82.904
plate01	SA	1e-05	1	N-alpha-methylhistamine	signature01	cor_p_AC	-0.595869	multivariate	direction	-60.1839	-58.9335
plate01	SA	1e-05	1	Vilanterol	signature01	cor_p_AC	0.839868	multivariate	direction	84.8283	84.9467
plate01	SA	1e-05	1	Dobutamine	signature01	cor_p_AC	0.174296	multivariate	direction	17.6042	18.2474
plate01	SA	1e-05	1	Tretoquinol	signature01	cor_p_AC	-0.145064	multivariate	direction	-14.6518	-13.7568
plate01	SA	1e-05	1	Ritodrine	signature01	cor_p_AC	0.646917	multivariate	direction	65.3399	65.6105
plate01	SA	1e-05	1	Adrenaline	signature01	cor_p_AC	0.740073	multivariate	direction	74.7488	74.9459
plate01	SA	1e-05	1	Dopexamine	signature01	cor_p_AC	-0.426259	multivariate	direction	-43.053	-41.9363
plate01	SA	1e-05	1	BRL 37344	signature01	cor_p_AC	-0.264882	multivariate	direction	-26.7536	-25.7641
plate01	SA	1e-05	1	Metaproterenol	signature01	cor_p_AC	0.728377	multivariate	direction	73.5675	73.7738
plate01	SA	1e-05	1	Zinterol	signature01	cor_p_AC	0.127553	multivariate	direction	12.8831	13.5632
plate01	SA	1e-05	1	Procaterol	signature01	cor_p_AC	0.612986	multivariate	direction	61.9128	62.2101
plate01	SA	1e-05	1	Abediterol	signature01	cor_p_AC	0.114569	multivariate	direction	11.5717	12.262
plate01	SA	1e-05	1	Terbutaline	signature01	cor_p_AC	-0.342349	multivariate	direction	-34.5779	-33.5274
plate01	SA	1e-05	1	Norepinephrine	signature01	cor_p_AC	-0.202872	multivariate	direction	-20.4904	-19.5499
plate01	SA	1e-05	1	Fenoterol	signature01	cor_p_AC	0.355414	multivariate	direction	35.8975	36.3979
plate01	NC	0	1	NA	signature01	cor_p_AC	-0.763928	multivariate	direction	-77.1582	-75.7753
plate01	AC	10	1	NA	signature01	cor_p_AC	0.99895	multivariate	direction	100.896	100.889
plate01	SA	100	1	Forskolin	signature01	cor_p_AC	0.992216	multivariate	direction	100.216	100.214
plate01	SA	100	1	Batefenterol	signature01	cor_p_AC	0.904543	multivariate	direction	91.3606	91.428
plate01	SA	100	1	(+/-)-Isoproterenol	signature01	cor_p_AC	0.993994	multivariate	direction	100.395	100.392
plate01	SA	100	1	CHEMBL1221541	signature01	cor_p_AC	0.99871	multivariate	direction	100.872	100.865
plate01	SA	100	1	Salbutamol	signature01	cor_p_AC	0.970086	multivariate	direction	97.9806	97.9964
plate01	NC	0	1	NA	signature01	cor_p_AC	0.0117527	multivariate	direction	1.18705	1.95838
plate01	AC	10	1	NA	signature01	cor_p_AC	0.98225	multivariate	direction	99.2092	99.2153
plate01	SA	10	1	Forskolin	signature01	cor_p_AC	0.992933	multivariate	direction	100.288	100.286
plate01	SA	10	1	Batefenterol	signature01	cor_p_AC	0.990882	multivariate	direction	100.081	100.08
plate01	SA	10	1	(+/-)-Isoproterenol	signature01	cor_p_AC	0.992479	multivariate	direction	100.242	100.24
plate01	SA	10	1	CHEMBL1221541	signature01	cor_p_AC	0.990402	multivariate	direction	100.033	100.032
plate01	SA	10	1	Salbutamol	signature01	cor_p_AC	0.991668	multivariate	direction	100.16	100.159
plate01	NC	0	1	NA	signature01	cor_p_AC	-0.503449	multivariate	direction	-50.8494	-49.6718
plate01	AC	10	1	NA	signature01	cor_p_AC	0.991663	multivariate	direction	100.16	100.159
plate01	SA	1	1	Forskolin	signature01	cor_p_AC	-0.495365	multivariate	direction	-50.0329	-48.8617
plate01	SA	1	1	Batefenterol	signature01	cor_p_AC	0.996279	multivariate	direction	100.626	100.621
plate01	SA	1	1	(+/-)-Isoproterenol	signature01	cor_p_AC	0.919016	multivariate	direction	92.8224	92.8784
plate01	SA	1	1	CHEMBL1221541	signature01	cor_p_AC	0.978202	multivariate	direction	98.8003	98.8096
plate01	SA	1	1	Salbutamol	signature01	cor_p_AC	0.989004	multivariate	direction	99.8913	99.8922
plate01	NC	0	1	NA	signature01	cor_p_AC	-0.0185174	multivariate	direction	-1.87029	-1.07509
plate01	AC	10	1	NA	signature01	cor_p_AC	0.997244	multivariate	direction	100.724	100.718
plate01	SA	0.1	1	Forskolin	signature01	cor_p_AC	0.332009	multivariate	direction	33.5335	34.0524
plate01	SA	0.1	1	Batefenterol	signature01	cor_p_AC	0.995711	multivariate	direction	100.569	100.564
plate01	SA	0.1	1	(+/-)-Isoproterenol	signature01	cor_p_AC	0.904213	multivariate	direction	91.3273	91.395
plate01	SA	0.1	1	CHEMBL1221541	signature01	cor_p_AC	0.984752	multivariate	direction	99.4618	99.466
plate01	SA	0.1	1	Salbutamol	signature01	cor_p_AC	0.992455	multivariate	direction	100.24	100.238
plate01	NC	0	1	NA	signature01	cor_p_AC	0.00293856	multivariate	direction	0.296801	1.07509
plate01	AC	10	1	NA	signature01	cor_p_AC	0.85669	multivariate	direction	86.5274	86.6325
plate01	SA	0.01	1	Forskolin	signature01	cor_p_AC	-0.161504	multivariate	direction	-16.3122	-15.4043
plate01	SA	0.01	1	Batefenterol	signature01	cor_p_AC	0.98887	multivariate	direction	99.8778	99.8788
plate01	SA	0.01	1	(+/-)-Isoproterenol	signature01	cor_p_AC	0.994547	multivariate	direction	100.451	100.448
plate01	SA	0.01	1	CHEMBL1221541	signature01	cor_p_AC	0.993447	multivariate	direction	100.34	100.337
plate01	SA	0.01	1	Salbutamol	signature01	cor_p_AC	0.933258	multivariate	direction	94.2609	94.3057
plate01	NC	0	1	NA	signature01	cor_p_AC	0.466716	multivariate	direction	47.1392	47.5519
plate01	AC	10	1	NA	signature01	cor_p_AC	0.990975	multivariate	direction	100.09	100.09
plate01	SA	0.001	1	Forskolin	signature01	cor_p_AC	-0.642702	multivariate	direction	-64.9141	-63.6268
plate01	SA	0.001	1	Batefenterol	signature01	cor_p_AC	0.314873	multivariate	direction	31.8027	32.3351
plate01	SA	0.001	1	(+/-)-Isoproterenol	signature01	cor_p_AC	0.992038	multivariate	direction	100.198	100.196
plate01	SA	0.001	1	CHEMBL1221541	signature01	cor_p_AC	0.995627	multivariate	direction	100.56	100.556
plate01	SA	0.001	1	Salbutamol	signature01	cor_p_AC	0.643958	multivariate	direction	65.041	65.3139
plate01	NC	0	1	NA	signature01	cor_p_AC	0.288992	multivariate	direction	29.1888	29.7415
plate01	AC	10	1	NA	signature01	cor_p_AC	0.94658	multivariate	direction	95.6065	95.6408
plate01	SA	0.0001	1	Forskolin	signature01	cor_p_AC	-0.518984	multivariate	direction	-52.4184	-51.2286
plate01	SA	0.0001	1	Batefenterol	signature01	cor_p_AC	0.950704	multivariate	direction	96.023	96.0541
plate01	SA	0.0001	1	(+/-)-Isoproterenol	signature01	cor_p_AC	0.938257	multivariate	direction	94.7658	94.8066
plate01	SA	0.0001	1	CHEMBL1221541	signature01	cor_p_AC	0.950042	multivariate	direction	95.9561	95.9877
plate01	SA	0.0001	1	Salbutamol	signature01	cor_p_AC	0.693561	multivariate	direction	70.051	70.2848
plate01	NC	0	1	NA	signature01	cor_p_AC	-0.321708	multivariate	direction	-32.4931	-31.4589
plate01	AC	10	1	NA	signature01	cor_p_AC	0.997305	multivariate	direction	100.73	100.724
plate01	SA	1e-05	1	Forskolin	signature01	cor_p_AC	0.694694	multivariate	direction	70.1655	70.3984
plate01	SA	1e-05	1	Batefenterol	signature01	cor_p_AC	0.931791	multivariate	direction	94.1127	94.1586
plate01	SA	1e-05	1	(+/-)-Isoproterenol	signature01	cor_p_AC	0.970434	multivariate	direction	98.0157	98.0312
plate01	SA	1e-05	1	CHEMBL1221541	signature01	cor_p_AC	0.996871	multivariate	direction	100.686	100.681
plate01	SA	1e-05	1	Salbutamol	signature01	cor_p_AC	-0.21149	multivariate	direction	-21.361	-20.4136
plate01	NC	0	1	NA	signature01	cor_p_AC	-0.190117	multivariate	direction	-19.2022	-18.2717
plate01	AC	10	1	NA	signature01	cor_p_AC	0.982848	multivariate	direction	99.2695	99.2752
plate01	SA	100	1	CGP-20712A	signature01	cor_s_AC	0.571429	multivariate	direction	59.2593	54.1667
plate01	SA	100	1	Tulobuterol	signature01	cor_s_AC	0.892857	multivariate	direction	92.5926	91.6667
plate01	SA	100	1	Isoetharine	signature01	cor_s_AC	0.964286	multivariate	direction	100	100
plate01	SA	100	1	Olodaterol	signature01	cor_s_AC	0.964286	multivariate	direction	100	100
plate01	SA	100	1	N-alpha-methylhistamine	signature01	cor_s_AC	1	multivariate	direction	103.704	104.167
plate01	SA	100	1	Vilanterol	signature01	cor_s_AC	0.857143	multivariate	direction	88.8889	87.5
plate01	SA	100	1	Dobutamine	signature01	cor_s_AC	0.821429	multivariate	direction	85.1852	83.3333
plate01	SA	100	1	Tretoquinol	signature01	cor_s_AC	0.857143	multivariate	direction	88.8889	87.5
plate01	SA	100	1	Ritodrine	signature01	cor_s_AC	0.821429	multivariate	direction	85.1852	83.3333
plate01	SA	100	1	Adrenaline	signature01	cor_s_AC	0.857143	multivariate	direction	88.8889	87.5
plate01	SA	100	1	Dopexamine	signature01	cor_s_AC	0.642857	multivariate	direction	66.6667	62.5
plate01	SA	100	1	BRL 37344	signature01	cor_s_AC	0.857143	multivariate	direction	88.8889	87.5
plate01	SA	100	1	Metaproterenol	signature01	cor_s_AC	0.964286	multivariate	direction	100	100
plate01	SA	100	1	Zinterol	signature01	cor_s_AC	0.964286	multivariate	direction	100	100
plate01	SA	100	1	Procaterol	signature01	cor_s_AC	0.964286	multivariate	direction	100	100
plate01	SA	100	1	Abediterol	signature01	cor_s_AC	0.928571	multivariate	direction	96.2963	95.8333
plate01	SA	100	1	Terbutaline	signature01	cor_s_AC	0.928571	multivariate	direction	96.2963	95.8333
plate01	SA	100	1	Norepinephrine	signature01	cor_s_AC	0.928571	multivariate	direction	96.2963	95.8333
plate01	SA	100	1	Fenoterol	signature01	cor_s_AC	0.857143	multivariate	direction	88.8889	87.5
plate01	NC	0	1	NA	signature01	cor_s_AC	0.107143	multivariate	direction	11.1111	0
plate01	AC	10	1	NA	signature01	cor_s_AC	0.857143	multivariate	direction	88.8889	87.5
plate01	SA	10	1	CGP-20712A	signature01	cor_s_AC	-0.357143	multivariate	direction	-37.037	-54.1667
plate01	SA	10	1	Tulobuterol	signature01	cor_s_AC	0.75	multivariate	direction	77.7778	75
plate01	SA	10	1	Isoetharine	signature01	cor_s_AC	0.892857	multivariate	direction	92.5926	91.6667
plate01	SA	10	1	Olodaterol	signature01	cor_s_AC	0.857143	multivariate	direction	88.8889	87.5
plate01	SA	10	1	N-alpha-methylhistamine	signature01	cor_s_AC	0.964286	multivariate	direction	100	100
plate01	SA	10	1	Vilanterol	signature01	cor_s_AC	0.857143	multivariate	direction	88.8889	87.5
plate01	SA	10	1	Dobutamine	signature01	cor_s_AC	0.928571	multivariate	direction	96.2963	95.8333
plate01	SA	10	1	Tretoquinol	signature01	cor_s_AC	0.642857	multivariate	direction	66.6667	62.5
plate01	SA	10	1	Ritodrine	signature01	cor_s_AC	0.928571	multivariate	direction	96.2963	95.8333
plate01	SA	10	1	Adrenaline	signature01	cor_s_AC	0.964286	multivariate	direction	100	100
plate01	SA	10	1	Dopexamine	signature01	cor_s_AC	0.107143	multivariate	direction	11.1111	0
plate01	SA	10	1	BRL 37344	signature01	cor_s_AC	0.75	multivariate	direction	77.7778	75
plate01	SA	10	1	Metaproterenol	signature01	cor_s_AC	0.928571	multivariate	direction	96.2963	95.8333
plate01	SA	10	1	Zinterol	signature01	cor_s_AC	0.964286	multivariate	direction	100	100
plate01	SA	10	1	Procaterol	signature01	cor_s_AC	0.75	multivariate	direction	77.7778	75
plate01	SA	10	1	Abediterol	signature01	cor_s_AC	0.928571	multivariate	direction	96.2963	95.8333
plate01	SA	10	1	Terbutaline	signature01	cor_s_AC	0.857143	multivariate	direction	88.8889	87.5
plate01	SA	10	1	Norepinephrine	signature01	cor_s_AC	0.928571	multivariate	direction	96.2963	95.8333
plate01	SA	10	1	Fenoterol	signature01	cor_s_AC	0.928571	multivariate	direction	96.2963	95.8333
plate01	NC	0	1	NA	signature01	cor_s_AC	0.107143	multivariate	direction	11.1111	0
plate01	AC	10	1	NA	signature01	cor_s_AC	0.75	multivariate	direction	77.7778	75
plate01	SA	1	1	CGP-20712A	signature01	cor_s_AC	-0.107143	multivariate	direction	-11.1111	-25
plate01	SA	1	1	Tulobuterol	signature01	cor_s_AC	0.357143	multivariate	direction	37.037	29.1667
plate01	SA	1	1	Isoetharine	signature01	cor_s_AC	0.892857	multivariate	direction	92.5926	91.6667
plate01	SA	1	1	Olodaterol	signature01	cor_s_AC	0.964286	multivariate	direction	100	100
plate01	SA	1	1	N-alpha-methylhistamine	signature01	cor_s_AC	0.5	multivariate	direction	51.8519	45.8333
plate01	SA	1	1	Vilanterol	signature01	cor_s_AC	0.857143	multivariate	direction	88.8889	87.5
plate01	SA	1	1	Dobutamine	signature01	cor_s_AC	0.928571	multivariate	direction	96.2963	95.8333
plate01	SA	1	1	Tretoquinol	signature01	cor_s_AC	0.928571	multivariate	direction	96.2963	95.8333
plate01	SA	1	1	Ritodrine	signature01	cor_s_AC	0.678571	multivariate	direction	70.3704	66.6667
plate01	SA	1	1	Adrenaline	signature01	cor_s_AC	0.857143	multivariate	direction	88.8889	87.5
plate01	SA	1	1	Dopexamine	signature01	cor_s_AC	0.607143	multivariate	direction	62.963	58.3333
plate01	SA	1	1	BRL 37344	signature01	cor_s_AC	0.535714	multivariate	direction	55.5556	50
plate01	SA	1	1	Metaproterenol	signature01	cor_s_AC	0.928571	multivariate	direction	96.2963	95.8333
plate01	SA	1	1	Zinterol	signature01	cor_s_AC	0.928571	multivariate	direction	96.2963	95.8333
plate01	SA	1	1	Procaterol	signature01	cor_s_AC	0.892857	multivariate	direction	92.5926	91.6667
plate01	SA	1	1	Abediterol	signature01	cor_s_AC	0.928571	multivariate	direction	96.2963	95.8333
plate01	SA	1	1	Terbutaline	signature01	cor_s_AC	0.75	multivariate	direction	77.7778	75
plate01	SA	1	1	Norepinephrine	signature01	cor_s_AC	0.821429	multivariate	direction	85.1852	83.3333
plate01	SA	1	1	Fenoterol	signature01	cor_s_AC	0.964286	multivariate	direction	100	100
plate01	NC	0	1	NA	signature01	cor_s_AC	0.357143	multivariate	direction	37.037	29.1667
plate01	AC	10	1	NA	signature01	cor_s_AC	1	multivariate	direction	103.704	104.167
plate01	SA	0.1	1	CGP-20712A	signature01	cor_s_AC	-0.107143	multivariate	direction	-11.1111	-25
plate01	SA	0.1	1	Tulobuterol	signature01	cor_s_AC	0.392857	multivariate	direction	40.7407	33.3333
plate01	SA	0.1	1	Isoetharine	signature01	cor_s_AC	0.785714	multivariate	direction	81.4815	79.1667
plate01	SA	0.1	1	Olodaterol	signature01	cor_s_AC	0.892857	multivariate	direction	92.5926	91.6667
plate01	SA	0.1	1	N-alpha-methylhistamine	signature01	cor_s_AC	0.857143	multivariate	direction	88.8889	87.5
plate01	SA	0.1	1	Vilanterol	signature01	cor_s_AC	0.821429	multivariate	direction	85.1852	83.3333
plate01	SA	0.1	1	Dobutamine	signature01	cor_s_AC	1	multivariate	direction	103.704	104.167
plate01	SA	0.1	1	Tretoquinol	signature01	cor_s_AC	0.964286	multivariate	direction	100	100
plate01	SA	0.1	1	Ritodrine	signature01	cor_s_AC	0.321429	multivariate	direction	33.3333	25
plate01	SA	0.1	1	Adrenaline	signature01	cor_s_AC	0.642857	multivariate	direction	66.6667	62.5
plate01	SA	0.1	1	Dopexamine	signature01	cor_s_AC	-0.178571	multivariate	direction	-18.5185	-33.3333
plate01	SA	0.1	1	BRL 37344	signature01	cor_s_AC	0.321429	multivariate	direction	33.3333	25
plate01	SA	0.1	1	Metaproterenol	signature01	cor_s_AC	0.892857	multivariate	direction	92.5926	91.6667
plate01	SA	0.1	1	Zinterol	signature01	cor_s_AC	0.964286	multivariate	direction	100	100
plate01	SA	0.1	1	Procaterol	signature01	cor_s_AC	0.714286	multivariate	direction	74.0741	70.8333
plate01	SA	0.1	1	Abediterol	signature01	cor_s_AC	0.964286	multivariate	direction	100	100
plate01	SA	0.1	1	Terbutaline	signature01	cor_s_AC	0.892857	multivariate	direction	92.5926	91.6667
plate01	SA	0.1	1	Norepinephrine	signature01	cor_s_AC	0.928571	multivariate	direction	96.2963	95.8333
plate01	SA	0.1	1	Fenoterol	signature01	cor_s_AC	0.928571	multivariate	direction	96.2963	95.8333
plate01	NC	0	1	NA	signature01	cor_s_AC	0.535714	multivariate	direction	55.5556	50
plate01	AC	10	1	NA	signature01	cor_s_AC	0.964286	multivariate	direction	100	100
plate01	SA	0.01	1	CGP-20712A	signature01	cor_s_AC	0.214286	multivariate	direction	22.2222	12.5
plate01	SA	0.01	1	Tulobuterol	signature01	cor_s_AC	0.464286	multivariate	direction	48.1481	41.6667
plate01	SA	0.01	1	Isoetharine	signature01	cor_s_AC	0.678571	multivariate	direction	70.3704	66.6667
plate01	SA	0.01	1	Olodaterol	signature01	cor_s_AC	0.571429	multivariate	direction	59.2593	54.1667
plate01	SA	0.01	1	N-alpha-methylhistamine	signature01	cor_s_AC	0.571429	multivariate	direction	59.2593	54.1667
plate01	SA	0.01	1	Vilanterol	signature01	cor_s_AC	1	multivariate	direction	103.704	104.167
plate01	SA	0.01	1	Dobutamine	signature01	cor_s_AC	0.714286	multivariate	direction	74.0741	70.8333
plate01	SA	0.01	1	Tretoquinol	signature01	cor_s_AC	0.892857	multivariate	direction	92.5926	91.6667
plate01	SA	0.01	1	Ritodrine	signature01	cor_s_AC	-0.535714	multivariate	direction	-55.5556	-75
plate01	SA	0.01	1	Adrenaline	signature01	cor_s_AC	-0.0357143	multivariate	direction	-3.7037	-16.6667
plate01	SA	0.01	1	Dopexamine	signature01	cor_s_AC	NA	multivariate	direction	NA	NA
plate01	SA	0.01	1	BRL 37344	signature01	cor_s_AC	0	multivariate	direction	0	-12.5
plate01	SA	0.01	1	Metaproterenol	signature01	cor_s_AC	0.285714	multivariate	direction	29.6296	20.8333
plate01	SA	0.01	1	Zinterol	signature01	cor_s_AC	0.964286	multivariate	direction	100	100
plate01	SA	0.01	1	Procaterol	signature01	cor_s_AC	0.678571	multivariate	direction	70.3704	66.6667
plate01	SA	0.01	1	Abediterol	signature01	cor_s_AC	1	multivariate	direction	103.704	104.167
plate01	SA	0.01	1	Terbutaline	signature01	cor_s_AC	0.428571	multivariate	direction	44.4444	37.5
plate01	SA	0.01	1	Norepinephrine	signature01	cor_s_AC	0.892857	multivariate	direction	92.5926	91.6667
plate01	SA	0.01	1	Fenoterol	signature01	cor_s_AC	0.857143	multivariate	direction	88.8889	87.5
plate01	NC	0	1	NA	signature01	cor_s_AC	-0.571429	multivariate	direction	-59.2593	-79.1667
plate01	AC	10	1	NA	signature01	cor_s_AC	0.892857	multivariate	direction	92.5926	91.6667
plate01	SA	0.001	1	CGP-20712A	signature01	cor_s_AC	0.571429	multivariate	direction	59.2593	54.1667
plate01	SA	0.001	1	Tulobuterol	signature01	cor_s_AC	0.178571	multivariate	direction	18.5185	8.33333
plate01	SA	0.001	1	Isoetharine	signature01	cor_s_AC	0.321429	multivariate	direction	33.3333	25
plate01	SA	0.001	1	Olodaterol	signature01	cor_s_AC	-0.0357143	multivariate	direction	-3.7037	-16.6667
plate01	SA	0.001	1	N-alpha-methylhistamine	signature01	cor_s_AC	0.321429	multivariate	direction	33.3333	25
plate01	SA	0.001	1	Vilanterol	signature01	cor_s_AC	0.607143	multivariate	direction	62.963	58.3333
plate01	SA	0.001	1	Dobutamine	signature01	cor_s_AC	-0.178571	multivariate	direction	-18.5185	-33.3333
plate01	SA	0.001	1	Tretoquinol	signature01	cor_s_AC	0.892857	multivariate	direction	92.5926	91.6667
plate01	SA	0.001	1	Ritodrine	signature01	cor_s_AC	0.571429	multivariate	direction	59.2593	54.1667
plate01	SA	0.001	1	Adrenaline	signature01	cor_s_AC	0.25	multivariate	direction	25.9259	16.6667
plate01	SA	0.001	1	Dopexamine	signature01	cor_s_AC	0.5	multivariate	direction	51.8519	45.8333
plate01	SA	0.001	1	BRL 37344	signature01	cor_s_AC	-0.535714	multivariate	direction	-55.5556	-75
plate01	SA	0.001	1	Metaproterenol	signature01	cor_s_AC	0.464286	multivariate	direction	48.1481	41.6667
plate01	SA	0.001	1	Zinterol	signature01	cor_s_AC	0.607143	multivariate	direction	62.963	58.3333
plate01	SA	0.001	1	Procaterol	signature01	cor_s_AC	0.75	multivariate	direction	77.7778	75
plate01	SA	0.001	1	Abediterol	signature01	cor_s_AC	0.821429	multivariate	direction	85.1852	83.3333
plate01	SA	0.001	1	Terbutaline	signature01	cor_s_AC	0.142857	multivariate	direction	14.8148	4.16667
plate01	SA	0.001	1	Norepinephrine	signature01	cor_s_AC	0.75	multivariate	direction	77.7778	75
plate01	SA	0.001	1	Fenoterol	signature01	cor_s_AC	0.714286	multivariate	direction	74.0741	70.8333
plate01	NC	0	1	NA	signature01	cor_s_AC	0.285714	multivariate	direction	29.6296	20.8333
plate01	AC	10	1	NA	signature01	cor_s_AC	0.964286	multivariate	direction	100	100
plate01	SA	0.0001	1	CGP-20712A	signature01	cor_s_AC	0.178571	multivariate	direction	18.5185	8.33333
plate01	SA	0.0001	1	Tulobuterol	signature01	cor_s_AC	0.464286	multivariate	direction	48.1481	41.6667
plate01	SA	0.0001	1	Isoetharine	signature01	cor_s_AC	0.0357143	multivariate	direction	3.7037	-8.33333
plate01	SA	0.0001	1	Olodaterol	signature01	cor_s_AC	0.785714	multivariate	direction	81.4815	79.1667
plate01	SA	0.0001	1	N-alpha-methylhistamine	signature01	cor_s_AC	0.428571	multivariate	direction	44.4444	37.5
plate01	SA	0.0001	1	Vilanterol	signature01	cor_s_AC	0.5	multivariate	direction	51.8519	45.8333
plate01	SA	0.0001	1	Dobutamine	signature01	cor_s_AC	0.75	multivariate	direction	77.7778	75
plate01	SA	0.0001	1	Tretoquinol	signature01	cor_s_AC	0.892857	multivariate	direction	92.5926	91.6667
plate01	SA	0.0001	1	Ritodrine	signature01	cor_s_AC	0.321429	multivariate	direction	33.3333	25
plate01	SA	0.0001	1	Adrenaline	signature01	cor_s_AC	-0.0714286	multivariate	direction	-7.40741	-20.8333
plate01	SA	0.0001	1	Dopexamine	signature01	cor_s_AC	0.142857	multivariate	direction	14.8148	4.16667
plate01	SA	0.0001	1	BRL 37344	signature01	cor_s_AC	0.535714	multivariate	direction	55.5556	50
plate01	SA	0.0001	1	Metaproterenol	signature01	cor_s_AC	-0.392857	multivariate	direction	-40.7407	-58.3333
plate01	SA	0.0001	1	Zinterol	signature01	cor_s_AC	0.785714	multivariate	direction	81.4815	79.1667
plate01	SA	0.0001	1	Procaterol	signature01	cor_s_AC	0.857143	multivariate	direction	88.8889	87.5
plate01	SA	0.0001	1	Abediterol	signature01	cor_s_AC	0.964286	multivariate	direction	100	100
plate01	SA	0.0001	1	Terbutaline	signature01	cor_s_AC	0.535714	multivariate	direction	55.5556	50
plate01	SA	0.0001	1	Norepinephrine	signature01	cor_s_AC	-0.107143	multivariate	direction	-11.1111	-25
plate01	SA	0.0001	1	Fenoterol	signature01	cor_s_AC	0.857143	multivariate	direction	88.8889	87.5
plate01	NC	0	1	NA	signature01	cor_s_AC	0.142857	multivariate	direction	14.8148	4.16667
plate01	AC	10	1	NA	signature01	cor_s_AC	0.964286	multivariate	direction	100	100
plate01	SA	1e-05	1	CGP-20712A	signature01	cor_s_AC	0.392857	multivariate	direction	40.7407	33.3333
plate01	SA	1e-05	1	Tulobuterol	signature01	cor_s_AC	0.642857	multivariate	direction	66.6667	62.5
plate01	SA	1e-05	1	Isoetharine	signature01	cor_s_AC	0.0357143	multivariate	direction	3.7037	-8.33333
plate01	SA	1e-05	1	Olodaterol	signature01	cor_s_AC	0.214286	multivariate	direction	22.2222	12.5
plate01	SA	1e-05	1	N-alpha-methylhistamine	signature01	cor_s_AC	-0.285714	multivariate	direction	-29.6296	-45.8333
plate01	SA	1e-05	1	Vilanterol	signature01	cor_s_AC	0.321429	multivariate	direction	33.3333	25
plate01	SA	1e-05	1	Dobutamine	signature01	cor_s_AC	0.107143	multivariate	direction	11.1111	0
plate01	SA	1e-05	1	Tretoquinol	signature01	cor_s_AC	0.107143	multivariate	direction	11.1111	0
plate01	SA	1e-05	1	Ritodrine	signature01	cor_s_AC	0.535714	multivariate	direction	55.5556	50
plate01	SA	1e-05	1	Adrenaline	signature01	cor_s_AC	0.75	multivariate	direction	77.7778	75
plate01	SA	1e-05	1	Dopexamine	signature01	cor_s_AC	-0.857143	multivariate	direction	-88.8889	-112.5
plate01	SA	1e-05	1	BRL 37344	signature01	cor_s_AC	-0.178571	multivariate	direction	-18.5185	-33.3333
plate01	SA	1e-05	1	Metaproterenol	signature01	cor_s_AC	0.214286	multivariate	direction	22.2222	12.5
plate01	SA	1e-05	1	Zinterol	signature01	cor_s_AC	0.321429	multivariate	direction	33.3333	25
plate01	SA	1e-05	1	Procaterol	signature01	cor_s_AC	0.535714	multivariate	direction	55.5556	50
plate01	SA	1e-05	1	Abediterol	signature01	cor_s_AC	0.607143	multivariate	direction	62.963	58.3333
plate01	SA	1e-05	1	Terbutaline	signature01	cor_s_AC	0.107143	multivariate	direction	11.1111	0
plate01	SA	1e-05	1	Norepinephrine	signature01	cor_s_AC	0.107143	multivariate	direction	11.1111	0
plate01	SA	1e-05	1	Fenoterol	signature01	cor_s_AC	0	multivariate	direction	0	-12.5
plate01	NC	0	1	NA	signature01	cor_s_AC	-0.214286	multivariate	direction	-22.2222	-37.5
plate01	AC	10	1	NA	signature01	cor_s_AC	0.964286	multivariate	direction	100	100
plate01	SA	100	1	Forskolin	signature01	cor_s_AC	0.928571	multivariate	direction	96.2963	95.8333
plate01	SA	100	1	Batefenterol	signature01	cor_s_AC	0.821429	multivariate	direction	85.1852	83.3333
plate01	SA	100	1	(+/-)-Isoproterenol	signature01	cor_s_AC	0.928571	multivariate	direction	96.2963	95.8333
plate01	SA	100	1	CHEMBL1221541	signature01	cor_s_AC	0.928571	multivariate	direction	96.2963	95.8333
plate01	SA	100	1	Salbutamol	signature01	cor_s_AC	0.678571	multivariate	direction	70.3704	66.6667
plate01	NC	0	1	NA	signature01	cor_s_AC	0.178571	multivariate	direction	18.5185	8.33333
plate01	AC	10	1	NA	signature01	cor_s_AC	0.928571	multivariate	direction	96.2963	95.8333
plate01	SA	10	1	Forskolin	signature01	cor_s_AC	0.964286	multivariate	direction	100	100
plate01	SA	10	1	Batefenterol	signature01	cor_s_AC	0.857143	multivariate	direction	88.8889	87.5
plate01	SA	10	1	(+/-)-Isoproterenol	signature01	cor_s_AC	0.857143	multivariate	direction	88.8889	87.5
plate01	SA	10	1	CHEMBL1221541	signature01	cor_s_AC	0.857143	multivariate	direction	88.8889	87.5
plate01	SA	10	1	Salbutamol	signature01	cor_s_AC	0.678571	multivariate	direction	70.3704	66.6667
plate01	NC	0	1	NA	signature01	cor_s_AC	-0.0714286	multivariate	direction	-7.40741	-20.8333
plate01	AC	10	1	NA	signature01	cor_s_AC	0.964286	multivariate	direction	100	100
plate01	SA	1	1	Forskolin	signature01	cor_s_AC	-0.214286	multivariate	direction	-22.2222	-37.5
plate01	SA	1	1	Batefenterol	signature01	cor_s_AC	0.928571	multivariate	direction	96.2963	95.8333
plate01	SA	1	1	(+/-)-Isoproterenol	signature01	cor_s_AC	0.892857	multivariate	direction	92.5926	91.6667
plate01	SA	1	1	CHEMBL1221541	signature01	cor_s_AC	0.964286	multivariate	direction	100	100
plate01	SA	1	1	Salbutamol	signature01	cor_s_AC	0.892857	multivariate	direction	92.5926	91.6667
plate01	NC	0	1	NA	signature01	cor_s_AC	-0.392857	multivariate	direction	-40.7407	-58.3333
plate01	AC	10	1	NA	signature01	cor_s_AC	0.964286	multivariate	direction	100	100
plate01	SA	0.1	1	Forskolin	signature01	cor_s_AC	0.5	multivariate	direction	51.8519	45.8333
plate01	SA	0.1	1	Batefenterol	signature01	cor_s_AC	0.857143	multivariate	direction	88.8889	87.5
plate01	SA	0.1	1	(+/-)-Isoproterenol	signature01	cor_s_AC	0.892857	multivariate	direction	92.5926	91.6667
plate01	SA	0.1	1	CHEMBL1221541	signature01	cor_s_AC	0.928571	multivariate	direction	96.2963	95.8333
plate01	SA	0.1	1	Salbutamol	signature01	cor_s_AC	0.964286	multivariate	direction	100	100
plate01	NC	0	1	NA	signature01	cor_s_AC	-0.0357143	multivariate	direction	-3.7037	-16.6667
plate01	AC	10	1	NA	signature01	cor_s_AC	0.892857	multivariate	direction	92.5926	91.6667
plate01	SA	0.01	1	Forskolin	signature01	cor_s_AC	0.0357143	multivariate	direction	3.7037	-8.33333
plate01	SA	0.01	1	Batefenterol	signature01	cor_s_AC	0.857143	multivariate	direction	88.8889	87.5
plate01	SA	0.01	1	(+/-)-Isoproterenol	signature01	cor_s_AC	0.928571	multivariate	direction	96.2963	95.8333
plate01	SA	0.01	1	CHEMBL1221541	signature01	cor_s_AC	0.928571	multivariate	direction	96.2963	95.8333
plate01	SA	0.01	1	Salbutamol	signature01	cor_s_AC	0.964286	multivariate	direction	100	100
plate01	NC	0	1	NA	signature01	cor_s_AC	0.214286	multivariate	direction	22.2222	12.5
plate01	AC	10	1	NA	signature01	cor_s_AC	1	multivariate	direction	103.704	104.167
plate01	SA	0.001	1	Forskolin	signature01	cor_s_AC	0.0714286	multivariate	direction	7.40741	-4.16667
plate01	SA	0.001	1	Batefenterol	signature01	cor_s_AC	0.357143	multivariate	direction	37.037	29.1667
plate01	SA	0.001	1	(+/-)-Isoproterenol	signature01	cor_s_AC	0.928571	multivariate	direction	96.2963	95.8333
plate01	SA	0.001	1	CHEMBL1221541	signature01	cor_s_AC	0.928571	multivariate	direction	96.2963	95.8333
[truncated: 45,617 more rows]
