# Supplementary material for: Gene-signature-derived IC50s/EC50s reflect the potency of causative upstream targets and downstream phenotypes
Source: Sci Rep. 2020 Jun 15;10:9670. doi: 10.1038/s41598-020-66533-5 (PMC7295968; doi:10.1038/s41598-020-66533-5)
Supplement: Supplementary file 4 — Supplementary Information4. [file 41598_2020_66533_MOESM4_ESM.xlsx]

## Sheet: Sheet1
SM_Name	readout_type	readout_name	CL_Center_Specific_ID	SM_Time	rse	r.squared	a0	ainf	ac50	hill	amax	c.amax	amin	c.amin	fit_type	cpd_id	readout_class	GR50.e	readout_set
afatinib	multivariate	cor_p_AC	MCF10A	3	9.10157	0	88.12	88.12	0.004	0	88.12	NA	88.12	NA	constant	afatinib	direction	0.004	EGFR signature
afatinib	multivariate	cor_p_AC	MCF10A	24	4.39454	0	93.7598	93.7598	0.004	0	93.7598	NA	93.7598	NA	constant	afatinib	direction	0.004	EGFR signature
afatinib	multivariate	cor_s_AC	MCF10A	3	13.2805	0	46.3325	46.3325	100	0	46.3325	NA	46.3325	NA	constant	afatinib	direction	0.004	EGFR signature
afatinib	multivariate	cor_s_AC	MCF10A	24	5.42586	0	92.3269	92.3269	0.004	0	92.3269	NA	92.3269	NA	constant	afatinib	direction	0.004	EGFR signature
afatinib	multivariate	cos_AC	MCF10A	3	9.37907	0	87.4555	87.4555	0.004	0	87.4555	NA	87.4555	NA	constant	afatinib	direction	0.004	EGFR signature
afatinib	multivariate	cos_AC	MCF10A	24	4.09667	0	94.0061	94.0061	0.004	0	94.0061	NA	94.0061	NA	constant	afatinib	direction	0.004	EGFR signature
afatinib	multivariate	cos_weight_AC	MCF10A	3	14.4639	0	76.2128	76.2128	0.004	0	76.2128	NA	76.2128	NA	constant	afatinib	direction	0.004	EGFR signature
afatinib	multivariate	cos_weight_AC	MCF10A	24	10.1033	0	91.6308	91.6308	0.004	0	91.6308	NA	91.6308	NA	constant	afatinib	direction	0.004	EGFR signature
afatinib	multivariate	dot_p_AC	MCF10A	3	21.2173	0	76.0693	76.0693	0.004	0	76.0693	NA	76.0693	NA	constant	afatinib	directionMagnitude	0.004	EGFR signature
afatinib	multivariate	dot_p_AC	MCF10A	24	9.81467	0	87.8499	87.8499	0.004	0	87.8499	NA	87.8499	NA	constant	afatinib	directionMagnitude	0.004	EGFR signature
afatinib	multivariate	euc_AC	MCF10A	3	22.4999	0	141.293	141.293	0.004	0	141.293	NA	141.293	NA	constant	afatinib	AC_similarity	0.004	EGFR signature
afatinib	multivariate	euc_AC	MCF10A	24	18.4356	0	126.818	126.818	0.004	0	126.818	NA	126.818	NA	constant	afatinib	AC_similarity	0.004	EGFR signature
afatinib	multivariate	euc_NC	MCF10A	3	19.8082	0	89.9659	89.9659	0.004	0	89.9659	NA	89.9659	NA	constant	afatinib	magnitude	0.004	EGFR signature
afatinib	multivariate	euc_NC	MCF10A	24	10.1179	0	95.498	95.498	0.004	0	95.498	NA	95.498	NA	constant	afatinib	magnitude	0.004	EGFR signature
afatinib	multivariate	num_readouts_changed	MCF10A	3	23.0972	0	80.9352	80.9352	0.004	0	80.9352	NA	80.9352	NA	constant	afatinib	magnitude	0.004	EGFR signature
afatinib	multivariate	num_readouts_changed	MCF10A	24	18.1278	0	99.2726	99.2726	0.004	0	99.2726	NA	99.2726	NA	constant	afatinib	magnitude	0.004	EGFR signature
afatinib	multivariate	scalar_projection_AC	MCF10A	3	21.2224	0	76.0737	76.0737	0.004	0	76.0737	NA	76.0737	NA	constant	afatinib	directionMagnitude	0.004	EGFR signature
afatinib	multivariate	scalar_projection_AC	MCF10A	24	9.81387	0	87.8483	87.8483	0.004	0	87.8483	NA	87.8483	NA	constant	afatinib	directionMagnitude	0.004	EGFR signature
afatinib	multivariate	vec_norm	MCF10A	3	19.8015	0	89.9681	89.9681	0.004	0	89.9681	NA	89.9681	NA	constant	afatinib	magnitude	0.004	EGFR signature
afatinib	multivariate	vec_norm	MCF10A	24	10.1152	0	95.4955	95.4955	0.004	0	95.4955	NA	95.4955	NA	constant	afatinib	magnitude	0.004	EGFR signature
afatinib	univariate	CBLB	MCF10A	3	73.0857	0	101.225	101.225	0.004	0	101.225	NA	101.225	NA	constant	afatinib	univariate	0.004	EGFR signature
afatinib	univariate	CBLB	MCF10A	24	14.6128	0	98.9504	98.9504	0.004	0	98.9504	NA	98.9504	NA	constant	afatinib	univariate	0.004	EGFR signature
afatinib	univariate	CHN1	MCF10A	3	71.6683	0	-3.19395	-3.19395	100	0	-3.19395	NA	-3.19395	NA	constant	afatinib	univariate	0.004	EGFR signature
afatinib	univariate	CTNNAL1	MCF10A	24	71.3389	0	118.771	118.771	0.004	0	118.771	NA	118.771	NA	constant	afatinib	univariate	0.004	EGFR signature
afatinib	univariate	CYR61	MCF10A	3	52.3646	0	88.935	88.935	0.004	0	88.935	NA	88.935	NA	constant	afatinib	univariate	0.004	EGFR signature
afatinib	univariate	DEPDC1	MCF10A	24	18.9578	0	85.9374	85.9374	0.004	0	85.9374	NA	85.9374	NA	constant	afatinib	univariate	0.004	EGFR signature
afatinib	univariate	DTL	MCF10A	24	25.6572	0	88.1651	88.1651	0.004	0	88.1651	NA	88.1651	NA	constant	afatinib	univariate	0.004	EGFR signature
afatinib	univariate	DUSP4	MCF10A	3	33.2492	0	80.8699	80.8699	0.004	0	80.8699	NA	80.8699	NA	constant	afatinib	univariate	0.004	EGFR signature
afatinib	univariate	DUSP4	MCF10A	24	91.4955	0	124.791	124.791	0.004	0	124.791	NA	124.791	NA	constant	afatinib	univariate	0.004	EGFR signature
afatinib	univariate	DUSP5	MCF10A	3	38.7596	0	103.731	103.731	0.004	0	103.731	NA	103.731	NA	constant	afatinib	univariate	0.004	EGFR signature
afatinib	univariate	DUSP6	MCF10A	3	33.3194	0	91.2012	91.2012	0.004	0	91.2012	NA	91.2012	NA	constant	afatinib	univariate	0.004	EGFR signature
afatinib	univariate	DUSP6	MCF10A	24	19.9844	0	89.2293	89.2293	0.004	0	89.2293	NA	89.2293	NA	constant	afatinib	univariate	0.004	EGFR signature
afatinib	univariate	EGR3	MCF10A	3	30.4332	0	80.176	80.176	0.004	0	80.176	NA	80.176	NA	constant	afatinib	univariate	0.004	EGFR signature
afatinib	univariate	EPB41L2	MCF10A	24	36.4724	0	74.8845	74.8845	0.004	0	74.8845	NA	74.8845	NA	constant	afatinib	univariate	0.004	EGFR signature
afatinib	univariate	EZH2	MCF10A	24	88.5992	0	140.452	140.452	0.004	0	140.452	NA	140.452	NA	constant	afatinib	univariate	0.004	EGFR signature
afatinib	univariate	GLRX	MCF10A	24	25.9756	0	130.496	130.496	0.004	0	130.496	NA	130.496	NA	constant	afatinib	univariate	0.004	EGFR signature
afatinib	univariate	GREB1	MCF10A	3	31.0939	0	9.46035	9.46035	100	0	9.46035	NA	9.46035	NA	constant	afatinib	univariate	0.004	EGFR signature
afatinib	univariate	HERC6	MCF10A	24	36.7674	0	78.7568	78.7568	0.004	0	78.7568	NA	78.7568	NA	constant	afatinib	univariate	0.004	EGFR signature
afatinib	univariate	HIST1H2AC	MCF10A	24	39.7451	0	102.42	102.42	0.004	0	102.42	NA	102.42	NA	constant	afatinib	univariate	0.004	EGFR signature
afatinib	univariate	ID2	MCF10A	3	43.3761	0	93.6771	93.6771	0.004	0	93.6771	NA	93.6771	NA	constant	afatinib	univariate	0.004	EGFR signature
afatinib	univariate	ISG20	MCF10A	3	45.9596	0	5.53739	5.53739	100	0	5.53739	NA	5.53739	NA	constant	afatinib	univariate	0.004	EGFR signature
afatinib	univariate	KIAA1324	MCF10A	3	39.7738	0	2.90574	2.90574	100	0	2.90574	NA	2.90574	NA	constant	afatinib	univariate	0.004	EGFR signature
afatinib	univariate	KIF11	MCF10A	24	19.2834	0.700209	111.296	34.4933	100	-0.529276	111.296	0.04	34.4933	10	nonparam	afatinib	univariate	0.004	EGFR signature
afatinib	univariate	LIF	MCF10A	3	44.316	0	132.254	132.254	0.004	0	132.254	NA	132.254	NA	constant	afatinib	univariate	0.004	EGFR signature
afatinib	univariate	LRP8	MCF10A	3	60.2805	0	25.4766	25.4766	100	0	25.4766	NA	25.4766	NA	constant	afatinib	univariate	0.004	EGFR signature
afatinib	univariate	LRRC16A	MCF10A	24	61.8171	0	55.2768	55.2768	0.004	0	55.2768	NA	55.2768	NA	constant	afatinib	univariate	0.004	EGFR signature
afatinib	univariate	MDK	MCF10A	3	57.4863	0	4.71703	4.71703	100	0	4.71703	NA	4.71703	NA	constant	afatinib	univariate	0.004	EGFR signature
afatinib	univariate	MLF1IP	MCF10A	24	41.23	0	89.6179	89.6179	0.004	0	89.6179	NA	89.6179	NA	constant	afatinib	univariate	0.004	EGFR signature
afatinib	univariate	NCAPG2	MCF10A	24	23.3509	0	85.074	85.074	0.004	0	85.074	NA	85.074	NA	constant	afatinib	univariate	0.004	EGFR signature
afatinib	univariate	NET1	MCF10A	3	29.1075	0	112.836	112.836	0.004	0	112.836	NA	112.836	NA	constant	afatinib	univariate	0.004	EGFR signature
afatinib	univariate	PGR	MCF10A	3	51.2072	0	1.41852	1.41852	100	0	1.41852	NA	1.41852	NA	constant	afatinib	univariate	0.004	EGFR signature
afatinib	univariate	PHLDA1	MCF10A	3	24.7557	0	87.8428	87.8428	0.004	0	87.8428	NA	87.8428	NA	constant	afatinib	univariate	0.004	EGFR signature
afatinib	univariate	PMAIP1	MCF10A	3	93.9254	0	66.9458	66.9458	0.004	0	66.9458	NA	66.9458	NA	constant	afatinib	univariate	0.004	EGFR signature
afatinib	univariate	POLI	MCF10A	24	30.2514	0	82.754	82.754	0.004	0	82.754	NA	82.754	NA	constant	afatinib	univariate	0.004	EGFR signature
afatinib	univariate	PRR15L	MCF10A	24	41.4709	0	88.4349	88.4349	0.004	0	88.4349	NA	88.4349	NA	constant	afatinib	univariate	0.004	EGFR signature
afatinib	univariate	RFWD3	MCF10A	24	26.9818	0	69.1088	69.1088	0.004	0	69.1088	NA	69.1088	NA	constant	afatinib	univariate	0.004	EGFR signature
afatinib	univariate	TSC22D3	MCF10A	3	36.923	0	88.5707	88.5707	0.004	0	88.5707	NA	88.5707	NA	constant	afatinib	univariate	0.004	EGFR signature
afatinib	univariate	TSC22D3	MCF10A	24	44.446	0	126.686	126.686	0.004	0	126.686	NA	126.686	NA	constant	afatinib	univariate	0.004	EGFR signature
afatinib	univariate	VAV3	MCF10A	3	20.3208	0	88.0727	88.0727	0.004	0	88.0727	NA	88.0727	NA	constant	afatinib	univariate	0.004	EGFR signature
afatinib	univariate	VAV3	MCF10A	24	38.865	0	128.872	128.872	0.004	0	128.872	NA	128.872	NA	constant	afatinib	univariate	0.004	EGFR signature
canertinib	multivariate	cor_p_AC	MCF10A	3	16.0028	0	82.0521	82.0521	0.004	0	82.0521	NA	82.0521	NA	constant	canertinib	direction	0.18894	EGFR signature
canertinib	multivariate	cor_p_AC	MCF10A	24	7.08902	0	91.8914	91.8914	0.004	0	91.8914	NA	91.8914	NA	constant	canertinib	direction	0.18894	EGFR signature
canertinib	multivariate	cor_s_AC	MCF10A	3	15.5013	0	31.0155	31.0155	100	0	31.0155	NA	31.0155	NA	constant	canertinib	direction	0.18894	EGFR signature
canertinib	multivariate	cor_s_AC	MCF10A	24	7.36912	0	86.9435	86.9435	0.004	0	86.9435	NA	86.9435	NA	constant	canertinib	direction	0.18894	EGFR signature
canertinib	multivariate	cos_AC	MCF10A	3	17.7404	0	80.7331	80.7331	0.004	0	80.7331	NA	80.7331	NA	constant	canertinib	direction	0.18894	EGFR signature
canertinib	multivariate	cos_AC	MCF10A	24	6.4123	0	91.5236	91.5236	0.004	0	91.5236	NA	91.5236	NA	constant	canertinib	direction	0.18894	EGFR signature
canertinib	multivariate	cos_weight_AC	MCF10A	3	16.2946	0	72.4809	72.4809	0.004	0	72.4809	NA	72.4809	NA	constant	canertinib	direction	0.18894	EGFR signature
canertinib	multivariate	cos_weight_AC	MCF10A	24	8.87466	0	85.4811	85.4811	0.004	0	85.4811	NA	85.4811	NA	constant	canertinib	direction	0.18894	EGFR signature
canertinib	multivariate	dot_p_AC	MCF10A	3	24.1036	0	67.3028	67.3028	0.004	0	67.3028	NA	67.3028	NA	constant	canertinib	directionMagnitude	0.18894	EGFR signature
canertinib	multivariate	dot_p_AC	MCF10A	24	8.91457	0	81.5945	81.5945	0.004	0	81.5945	NA	81.5945	NA	constant	canertinib	directionMagnitude	0.18894	EGFR signature
canertinib	multivariate	euc_AC	MCF10A	3	19.6837	0.506261	138.376	185.225	3.42285	10	185.224	10	138.376	0.04	param	canertinib	AC_similarity	0.18894	EGFR signature
canertinib	multivariate	euc_AC	MCF10A	24	13.6406	0.661208	125.699	367.917	11.5896	10	170.787	10	125.699	0.04	param	canertinib	AC_similarity	0.18894	EGFR signature
canertinib	multivariate	euc_NC	MCF10A	3	15.8158	0	86.5855	86.5855	0.004	0	86.5855	NA	86.5855	NA	constant	canertinib	magnitude	0.18894	EGFR signature
canertinib	multivariate	euc_NC	MCF10A	24	8.13831	0	92.1555	92.1555	0.004	0	92.1555	NA	92.1555	NA	constant	canertinib	magnitude	0.18894	EGFR signature
canertinib	multivariate	num_readouts_changed	MCF10A	3	26.8534	0	79.981	79.981	0.004	0	79.981	NA	79.981	NA	constant	canertinib	magnitude	0.18894	EGFR signature
canertinib	multivariate	num_readouts_changed	MCF10A	24	17.1939	0	90.3579	90.3579	0.004	0	90.3579	NA	90.3579	NA	constant	canertinib	magnitude	0.18894	EGFR signature
canertinib	multivariate	scalar_projection_AC	MCF10A	3	24.1038	0	67.299	67.299	0.004	0	67.299	NA	67.299	NA	constant	canertinib	directionMagnitude	0.18894	EGFR signature
canertinib	multivariate	scalar_projection_AC	MCF10A	24	8.91357	0	81.5964	81.5964	0.004	0	81.5964	NA	81.5964	NA	constant	canertinib	directionMagnitude	0.18894	EGFR signature
canertinib	multivariate	vec_norm	MCF10A	3	15.8144	0	86.5876	86.5876	0.004	0	86.5876	NA	86.5876	NA	constant	canertinib	magnitude	0.18894	EGFR signature
canertinib	multivariate	vec_norm	MCF10A	24	8.13346	0	92.1526	92.1526	0.004	0	92.1526	NA	92.1526	NA	constant	canertinib	magnitude	0.18894	EGFR signature
canertinib	univariate	CBLB	MCF10A	3	63.262	0	91.3203	91.3203	0.004	0	91.3203	NA	91.3203	NA	constant	canertinib	univariate	0.18894	EGFR signature
canertinib	univariate	CBLB	MCF10A	24	22.1857	0	80.5936	80.5936	0.004	0	80.5936	NA	80.5936	NA	constant	canertinib	univariate	0.18894	EGFR signature
canertinib	univariate	CHN1	MCF10A	3	36.8108	0	-61.0095	-61.0095	100	0	-61.0095	NA	-61.0095	NA	constant	canertinib	univariate	0.18894	EGFR signature
canertinib	univariate	CTNNAL1	MCF10A	24	68.9669	0	120.067	120.067	0.004	0	120.067	NA	120.067	NA	constant	canertinib	univariate	0.18894	EGFR signature
canertinib	univariate	CYR61	MCF10A	3	70.4132	0	47.7064	47.7064	100	0	47.7064	NA	47.7064	NA	constant	canertinib	univariate	0.18894	EGFR signature
canertinib	univariate	DEPDC1	MCF10A	24	16.5402	0	103.11	103.11	0.004	0	103.11	NA	103.11	NA	constant	canertinib	univariate	0.18894	EGFR signature
canertinib	univariate	DTL	MCF10A	24	27.8637	0	82.6818	82.6818	0.004	0	82.6818	NA	82.6818	NA	constant	canertinib	univariate	0.18894	EGFR signature
canertinib	univariate	DUSP4	MCF10A	3	24.1565	0	72.4103	72.4103	0.004	0	72.4103	NA	72.4103	NA	constant	canertinib	univariate	0.18894	EGFR signature
canertinib	univariate	DUSP4	MCF10A	24	101.014	0	93.2856	93.2856	0.004	0	93.2856	NA	93.2856	NA	constant	canertinib	univariate	0.18894	EGFR signature
canertinib	univariate	DUSP5	MCF10A	3	46.9094	0	78.6216	78.6216	0.004	0	78.6216	NA	78.6216	NA	constant	canertinib	univariate	0.18894	EGFR signature
canertinib	univariate	DUSP6	MCF10A	3	33.0873	0	82.1527	82.1527	0.004	0	82.1527	NA	82.1527	NA	constant	canertinib	univariate	0.18894	EGFR signature
canertinib	univariate	DUSP6	MCF10A	24	16.7126	0	82.3708	82.3708	0.004	0	82.3708	NA	82.3708	NA	constant	canertinib	univariate	0.18894	EGFR signature
canertinib	univariate	EGR3	MCF10A	3	41.4979	0	66.0483	66.0483	0.004	0	66.0483	NA	66.0483	NA	constant	canertinib	univariate	0.18894	EGFR signature
canertinib	univariate	EPB41L2	MCF10A	24	34.3875	0	79.6398	79.6398	0.004	0	79.6398	NA	79.6398	NA	constant	canertinib	univariate	0.18894	EGFR signature
canertinib	univariate	EZH2	MCF10A	24	73.4652	0	121.259	121.259	0.004	0	121.259	NA	121.259	NA	constant	canertinib	univariate	0.18894	EGFR signature
canertinib	univariate	GLRX	MCF10A	24	26.9209	0.798446	114.411	500	17.7429	1.12821	246.932	10	114.808	0.04	param	canertinib	univariate	0.18894	EGFR signature
canertinib	univariate	GREB1	MCF10A	3	37.7624	0	-15.5009	-15.5009	100	0	-15.5009	NA	-15.5009	NA	constant	canertinib	univariate	0.18894	EGFR signature
canertinib	univariate	HERC6	MCF10A	24	30.5837	0	74.4638	74.4638	0.004	0	74.4638	NA	74.4638	NA	constant	canertinib	univariate	0.18894	EGFR signature
canertinib	univariate	HIST1H2AC	MCF10A	24	32.505	0	85.5217	85.5217	0.004	0	85.5217	NA	85.5217	NA	constant	canertinib	univariate	0.18894	EGFR signature
canertinib	univariate	ID2	MCF10A	3	42.0172	0	59.1558	59.1558	0.004	0	59.1558	NA	59.1558	NA	constant	canertinib	univariate	0.18894	EGFR signature
canertinib	univariate	ISG20	MCF10A	3	51.3257	0	23.2981	23.2981	100	0	23.2981	NA	23.2981	NA	constant	canertinib	univariate	0.18894	EGFR signature
canertinib	univariate	KIAA1324	MCF10A	3	33.2866	0	-1.15918	-1.15918	100	0	-1.15918	NA	-1.15918	NA	constant	canertinib	univariate	0.18894	EGFR signature
canertinib	univariate	KIF11	MCF10A	24	35.6301	0	101.039	101.039	0.004	0	101.039	NA	101.039	NA	constant	canertinib	univariate	0.18894	EGFR signature
canertinib	univariate	LIF	MCF10A	3	33.6083	0	125.553	125.553	0.004	0	125.553	NA	125.553	NA	constant	canertinib	univariate	0.18894	EGFR signature
canertinib	univariate	LRP8	MCF10A	3	71.6511	0	22.992	22.992	100	0	22.992	NA	22.992	NA	constant	canertinib	univariate	0.18894	EGFR signature
canertinib	univariate	LRRC16A	MCF10A	24	19.0804	0.890018	82.3718	-38.5374	100	0.164266	93.0959	2.65763	-38.5374	10	nonparam	canertinib	univariate	0.18894	EGFR signature
canertinib	univariate	MDK	MCF10A	3	54.5172	0	-39.2986	-39.2986	100	0	-39.2986	NA	-39.2986	NA	constant	canertinib	univariate	0.18894	EGFR signature
canertinib	univariate	MLF1IP	MCF10A	24	46.5292	0	89.3676	89.3676	0.004	0	89.3676	NA	89.3676	NA	constant	canertinib	univariate	0.18894	EGFR signature
canertinib	univariate	NCAPG2	MCF10A	24	25.8842	0	88.5074	88.5074	0.004	0	88.5074	NA	88.5074	NA	constant	canertinib	univariate	0.18894	EGFR signature
canertinib	univariate	NET1	MCF10A	3	34.6164	0	95.5956	95.5956	0.004	0	95.5956	NA	95.5956	NA	constant	canertinib	univariate	0.18894	EGFR signature
canertinib	univariate	PGR	MCF10A	3	50.6247	0	-9.98331	-9.98331	100	0	-9.98331	NA	-9.98331	NA	constant	canertinib	univariate	0.18894	EGFR signature
canertinib	univariate	PHLDA1	MCF10A	3	31.5777	0	78.1235	78.1235	0.004	0	78.1235	NA	78.1235	NA	constant	canertinib	univariate	0.18894	EGFR signature
canertinib	univariate	PMAIP1	MCF10A	3	83.9432	0	41.4238	41.4238	100	0	41.4238	NA	41.4238	NA	constant	canertinib	univariate	0.18894	EGFR signature
canertinib	univariate	POLI	MCF10A	24	34.0965	0	69.4029	69.4029	0.004	0	69.4029	NA	69.4029	NA	constant	canertinib	univariate	0.18894	EGFR signature
canertinib	univariate	PRR15L	MCF10A	24	34.4097	0	78.1405	78.1405	0.004	0	78.1405	NA	78.1405	NA	constant	canertinib	univariate	0.18894	EGFR signature
canertinib	univariate	RFWD3	MCF10A	24	32.94	0	79.9789	79.9789	0.004	0	79.9789	NA	79.9789	NA	constant	canertinib	univariate	0.18894	EGFR signature
canertinib	univariate	TSC22D3	MCF10A	3	42.523	0	79.5539	79.5539	0.004	0	79.5539	NA	79.5539	NA	constant	canertinib	univariate	0.18894	EGFR signature
canertinib	univariate	TSC22D3	MCF10A	24	41.6359	0	116.868	116.868	0.004	0	116.868	NA	116.868	NA	constant	canertinib	univariate	0.18894	EGFR signature
canertinib	univariate	VAV3	MCF10A	3	43.9065	0	92.7126	92.7126	0.004	0	92.7126	NA	92.7126	NA	constant	canertinib	univariate	0.18894	EGFR signature
canertinib	univariate	VAV3	MCF10A	24	25.7117	0.674227	88.6453	39.4973	100	2.53943	128.735	0.364113	39.4973	10	nonparam	canertinib	univariate	0.18894	EGFR signature
erlotinib	multivariate	cor_p_AC	MCF10A	3	19.3535	0.653611	-5.60052	76.1838	0.0820609	1.65398	76.1548	10	13.498	0.04	param	erlotinib	direction	0.30294	EGFR signature
erlotinib	multivariate	cor_p_AC	MCF10A	24	7.35783	0.941013	34.0784	93.1128	0.340305	10	93.1128	10	34.0784	0.04	param	erlotinib	direction	0.30294	EGFR signature
erlotinib	multivariate	cor_s_AC	MCF10A	3	16.8878	0	31.4316	31.4316	100	0	31.4316	NA	31.4316	NA	constant	erlotinib	direction	0.30294	EGFR signature
erlotinib	multivariate	cor_s_AC	MCF10A	24	9.12538	0.912321	27.3098	89.1343	0.255904	3.30762	89.1339	10	27.4429	0.04	param	erlotinib	direction	0.30294	EGFR signature
erlotinib	multivariate	cos_AC	MCF10A	3	19.5203	0.659876	-1.34257	75.2354	0.0979318	1.76485	75.2137	10	11.734	0.04	param	erlotinib	direction	0.30294	EGFR signature
erlotinib	multivariate	cos_AC	MCF10A	24	7.57053	0.934811	35.5593	93.1247	0.338871	10	93.1247	10	35.5593	0.04	param	erlotinib	direction	0.30294	EGFR signature
erlotinib	multivariate	cos_weight_AC	MCF10A	3	22.6868	0.548522	6.65216	68.8909	0.108244	2.53788	68.8902	10	11.2592	0.04	param	erlotinib	direction	0.30294	EGFR signature
erlotinib	multivariate	cos_weight_AC	MCF10A	24	9.10995	0.92926	13.5154	79.6436	0.364301	10	79.6436	10	13.5154	0.04	param	erlotinib	direction	0.30294	EGFR signature
erlotinib	multivariate	dot_p_AC	MCF10A	3	29.3449	0	44.1524	44.1524	100	0	44.1524	NA	44.1524	NA	constant	erlotinib	directionMagnitude	0.30294	EGFR signature
erlotinib	multivariate	dot_p_AC	MCF10A	24	8.51226	0.933852	13.3091	77.5086	0.360877	5.24636	77.5086	10	13.3097	0.04	param	erlotinib	directionMagnitude	0.30294	EGFR signature
erlotinib	multivariate	euc_AC	MCF10A	3	81.0613	0	171.684	171.684	0.004	0	171.684	NA	171.684	NA	constant	erlotinib	AC_similarity	0.30294	EGFR signature
erlotinib	multivariate	euc_AC	MCF10A	24	15.9632	0.867908	206.505	122.619	0.04	1.04703	206.505	0.04	115.847	1.22683	nonparam	erlotinib	AC_similarity	0.30294	EGFR signature
erlotinib	multivariate	euc_NC	MCF10A	3	34.0583	0	82.1038	82.1038	0.004	0	82.1038	NA	82.1038	NA	constant	erlotinib	magnitude	0.30294	EGFR signature
erlotinib	multivariate	euc_NC	MCF10A	24	9.90418	0.846654	36.4827	85.5069	0.342479	2.67523	85.501	10	36.6391	0.04	param	erlotinib	magnitude	0.30294	EGFR signature
erlotinib	multivariate	num_readouts_changed	MCF10A	3	190.682	0	92.2089	92.2089	0.004	0	92.2089	NA	92.2089	NA	constant	erlotinib	magnitude	0.30294	EGFR signature
erlotinib	multivariate	num_readouts_changed	MCF10A	24	18.5737	0.761212	9.32847	76.469	0.339435	4.43881	76.469	10	9.33354	0.04	param	erlotinib	magnitude	0.30294	EGFR signature
erlotinib	multivariate	scalar_projection_AC	MCF10A	3	29.3372	0	44.1537	44.1537	100	0	44.1537	NA	44.1537	NA	constant	erlotinib	directionMagnitude	0.30294	EGFR signature
erlotinib	multivariate	scalar_projection_AC	MCF10A	24	8.51789	0.933758	13.3064	77.5005	0.360849	5.24384	77.5005	10	13.307	0.04	param	erlotinib	directionMagnitude	0.30294	EGFR signature
erlotinib	multivariate	vec_norm	MCF10A	3	34.0588	0	82.0991	82.0991	0.004	0	82.0991	NA	82.0991	NA	constant	erlotinib	magnitude	0.30294	EGFR signature
erlotinib	multivariate	vec_norm	MCF10A	24	9.90506	0.846696	36.4565	85.5024	0.34224	2.67299	85.4965	10	36.614	0.04	param	erlotinib	magnitude	0.30294	EGFR signature
erlotinib	univariate	CBLB	MCF10A	3	50.0054	0	73.1238	73.1238	0.004	0	73.1238	NA	73.1238	NA	constant	erlotinib	univariate	0.30294	EGFR signature
erlotinib	univariate	CBLB	MCF10A	24	21.6543	0.745081	0.845266	75.2704	0.344075	10	75.2704	10	0.845266	0.04	param	erlotinib	univariate	0.30294	EGFR signature
erlotinib	univariate	CHN1	MCF10A	3	61.2504	0	11.0814	11.0814	100	0	11.0814	NA	11.0814	NA	constant	erlotinib	univariate	0.30294	EGFR signature
erlotinib	univariate	CTNNAL1	MCF10A	24	37.8567	0.542368	19.0386	93.0711	0.867475	10	93.0711	10	19.0386	0.04	param	erlotinib	univariate	0.30294	EGFR signature
erlotinib	univariate	CYR61	MCF10A	3	54.3361	0	63.6183	63.6183	0.004	0	63.6183	NA	63.6183	NA	constant	erlotinib	univariate	0.30294	EGFR signature
erlotinib	univariate	DEPDC1	MCF10A	24	25.0599	0.844042	-6.14177	115.479	0.366588	2.72924	115.465	10	-5.85461	0.04	param	erlotinib	univariate	0.30294	EGFR signature
erlotinib	univariate	DTL	MCF10A	24	19.0472	0.788882	2.26907	83.01	0.404538	1.95793	82.8591	10	3.1299	0.04	param	erlotinib	univariate	0.30294	EGFR signature
erlotinib	univariate	DUSP4	MCF10A	3	36.3391	0	62.6703	62.6703	0.004	0	62.6703	NA	62.6703	NA	constant	erlotinib	univariate	0.30294	EGFR signature
erlotinib	univariate	DUSP4	MCF10A	24	70.241	0.512365	-5.69312	178.313	0.502823	1.16172	172.78	10	3.5396	0.04	param	erlotinib	univariate	0.30294	EGFR signature
erlotinib	univariate	DUSP5	MCF10A	3	125.428	0	88.3405	88.3405	0.004	0	88.3405	NA	88.3405	NA	constant	erlotinib	univariate	0.30294	EGFR signature
erlotinib	univariate	DUSP6	MCF10A	3	33.7358	0	35.0206	35.0206	100	0	35.0206	NA	35.0206	NA	constant	erlotinib	univariate	0.30294	EGFR signature
erlotinib	univariate	DUSP6	MCF10A	24	24.2703	0.636734	24.3452	88.2677	0.485348	3.10127	88.2623	10	24.3729	0.04	param	erlotinib	univariate	0.30294	EGFR signature
erlotinib	univariate	EGR3	MCF10A	3	57.5668	0	38.1825	38.1825	100	0	38.1825	NA	38.1825	NA	constant	erlotinib	univariate	0.30294	EGFR signature
erlotinib	univariate	EPB41L2	MCF10A	24	32.6904	0.585953	20.9689	95.1734	0.567888	3.7301	95.1718	10	20.9726	0.04	param	erlotinib	univariate	0.30294	EGFR signature
erlotinib	univariate	EZH2	MCF10A	24	42.359	0.594343	8.45572	110.297	0.375696	10	110.297	10	8.45572	0.04	param	erlotinib	univariate	0.30294	EGFR signature
erlotinib	univariate	GLRX	MCF10A	24	27.8233	0.839372	6.64884	134.55	0.415686	3.34647	134.547	10	6.69946	0.04	param	erlotinib	univariate	0.30294	EGFR signature
erlotinib	univariate	GREB1	MCF10A	3	48.4227	0	-18.5387	-18.5387	100	0	-18.5387	NA	-18.5387	NA	constant	erlotinib	univariate	0.30294	EGFR signature
erlotinib	univariate	HERC6	MCF10A	24	53.9887	0	51.2503	51.2503	0.004	0	51.2503	NA	51.2503	NA	constant	erlotinib	univariate	0.30294	EGFR signature
erlotinib	univariate	HIST1H2AC	MCF10A	24	16.023	0.871913	9.05227	102.203	0.591482	1.66906	101.38	10	10.0797	0.04	param	erlotinib	univariate	0.30294	EGFR signature
erlotinib	univariate	ID2	MCF10A	3	60.588	0	87.9826	87.9826	0.004	0	87.9826	NA	87.9826	NA	constant	erlotinib	univariate	0.30294	EGFR signature
erlotinib	univariate	ISG20	MCF10A	3	144.833	0	23.3501	23.3501	100	0	23.3501	NA	23.3501	NA	constant	erlotinib	univariate	0.30294	EGFR signature
erlotinib	univariate	KIAA1324	MCF10A	3	44.6051	0	-0.714162	-0.714162	100	0	-0.714162	NA	-0.714162	NA	constant	erlotinib	univariate	0.30294	EGFR signature
erlotinib	univariate	KIF11	MCF10A	24	27.1882	0.768297	-10.5307	88.9783	0.342833	10	88.9783	10	-10.5307	0.04	param	erlotinib	univariate	0.30294	EGFR signature
erlotinib	univariate	LIF	MCF10A	3	90.7023	0	92.2335	92.2335	0.004	0	92.2335	NA	92.2335	NA	constant	erlotinib	univariate	0.30294	EGFR signature
erlotinib	univariate	LRP8	MCF10A	3	76.8237	0	34.2525	34.2525	100	0	34.2525	NA	34.2525	NA	constant	erlotinib	univariate	0.30294	EGFR signature
erlotinib	univariate	LRRC16A	MCF10A	24	23.6406	0.66926	-30.4577	57.9517	0.152476	1.93901	57.9252	10	-24.3147	0.04	param	erlotinib	univariate	0.30294	EGFR signature
erlotinib	univariate	MDK	MCF10A	3	41.567	0	-13.1791	-13.1791	100	0	-13.1791	NA	-13.1791	NA	constant	erlotinib	univariate	0.30294	EGFR signature
erlotinib	univariate	MLF1IP	MCF10A	24	35.7116	0.769451	12.2645	149.132	0.462592	2.28617	149.01	10	12.7705	0.04	param	erlotinib	univariate	0.30294	EGFR signature
erlotinib	univariate	NCAPG2	MCF10A	24	36.5819	0.527728	0.987166	82.533	0.3176	2.80583	82.5279	10	1.23003	0.04	param	erlotinib	univariate	0.30294	EGFR signature
erlotinib	univariate	NET1	MCF10A	3	75.6161	0	85.4779	85.4779	0.004	0	85.4779	NA	85.4779	NA	constant	erlotinib	univariate	0.30294	EGFR signature
erlotinib	univariate	PGR	MCF10A	3	55.0337	0	-23.5089	-23.5089	100	0	-23.5089	NA	-23.5089	NA	constant	erlotinib	univariate	0.30294	EGFR signature
erlotinib	univariate	PHLDA1	MCF10A	3	34.5883	0	53.8453	53.8453	0.004	0	53.8453	NA	53.8453	NA	constant	erlotinib	univariate	0.30294	EGFR signature
erlotinib	univariate	PMAIP1	MCF10A	3	65.6142	0	12.5141	12.5141	100	0	12.5141	NA	12.5141	NA	constant	erlotinib	univariate	0.30294	EGFR signature
erlotinib	univariate	POLI	MCF10A	24	26.5921	0.638673	11.3475	80.5254	0.2921	10	80.5254	10	11.3475	0.04	param	erlotinib	univariate	0.30294	EGFR signature
erlotinib	univariate	PRR15L	MCF10A	24	22.6582	0	35.7123	35.7123	100	0	35.7123	NA	35.7123	NA	constant	erlotinib	univariate	0.30294	EGFR signature
erlotinib	univariate	RFWD3	MCF10A	24	29.9818	0.642186	-13.7493	85.8792	0.504378	1.24746	83.5361	10	-9.70086	0.04	param	erlotinib	univariate	0.30294	EGFR signature
erlotinib	univariate	TSC22D3	MCF10A	3	29.8038	0.648131	-50	112.51	0.120419	0.62255	102.757	10	4.42448	0.04	param	erlotinib	univariate	0.30294	EGFR signature
erlotinib	univariate	TSC22D3	MCF10A	24	20.625	0.792443	-10.9633	88.5344	0.234869	1.66386	88.3411	10	-5.99238	0.04	param	erlotinib	univariate	0.30294	EGFR signature
erlotinib	univariate	VAV3	MCF10A	3	62.1923	0	121.467	121.467	0.004	0	121.467	NA	121.467	NA	constant	erlotinib	univariate	0.30294	EGFR signature
erlotinib	univariate	VAV3	MCF10A	24	89.5789	0	147.709	147.709	0.004	0	147.709	NA	147.709	NA	constant	erlotinib	univariate	0.30294	EGFR signature
gefitinib	multivariate	cor_p_AC	MCF10A	3	7.65041	0.760836	-50	94.286	0.0176545	1.46818	94.2729	10	60.9082	0.04	param	gefitinib	direction	0.15703	EGFR signature
gefitinib	multivariate	cor_p_AC	MCF10A	24	6.13544	0.958467	21.4092	96.9617	0.104857	2.59113	96.9612	10	27.1558	0.04	param	gefitinib	direction	0.15703	EGFR signature
gefitinib	multivariate	cor_s_AC	MCF10A	3	21.7459	0	61.3554	61.3554	0.004	0	61.3554	NA	61.3554	NA	constant	gefitinib	direction	0.15703	EGFR signature
gefitinib	multivariate	cor_s_AC	MCF10A	24	10.8167	0.879722	15.0302	92.6011	0.102776	2.26901	92.5987	10	23.1872	0.04	param	gefitinib	direction	0.15703	EGFR signature
gefitinib	multivariate	cos_AC	MCF10A	3	7.61361	0.77353	-50	94.1346	0.0186478	1.52115	94.1244	10	59.7571	0.04	param	gefitinib	direction	0.15703	EGFR signature
gefitinib	multivariate	cos_AC	MCF10A	24	6.5969	0.953703	21.0909	96.8167	0.106329	2.72815	96.8163	10	26.0083	0.04	param	gefitinib	direction	0.15703	EGFR signature
gefitinib	multivariate	cos_weight_AC	MCF10A	3	10.0757	0.827763	41.3587	96.5087	0.112707	2.65149	96.5084	10	44.6827	0.04	param	gefitinib	direction	0.15703	EGFR signature
gefitinib	multivariate	cos_weight_AC	MCF10A	24	9.9866	0.933478	7.56934	92.0019	0.192231	2.25408	91.9905	10	9.95342	0.04	param	gefitinib	direction	0.15703	EGFR signature
gefitinib	multivariate	dot_p_AC	MCF10A	3	18.2871	0.661992	11.8082	93.7967	0.0795567	1.62517	93.7649	10	32.0171	0.04	param	gefitinib	directionMagnitude	0.15703	EGFR signature
gefitinib	multivariate	dot_p_AC	MCF10A	24	9.70808	0.933514	5.98733	88.7293	0.187697	2.21989	88.7171	10	8.57838	0.04	param	gefitinib	directionMagnitude	0.15703	EGFR signature
gefitinib	multivariate	euc_AC	MCF10A	3	24.6479	0	139.909	139.909	0.004	0	139.909	NA	139.909	NA	constant	gefitinib	AC_similarity	0.15703	EGFR signature
gefitinib	multivariate	euc_AC	MCF10A	24	10.1807	0.948711	207.083	122.514	0.04	-0.8016	207.083	0.04	106.468	2.96793	nonparam	gefitinib	AC_similarity	0.15703	EGFR signature
gefitinib	multivariate	euc_NC	MCF10A	3	18.0135	0.559785	56.1168	102.534	0.121713	10	102.534	4.87829	56.1175	0.04	param	gefitinib	magnitude	0.15703	EGFR signature
gefitinib	multivariate	euc_NC	MCF10A	24	8.96938	0.902926	33.9015	93.1981	0.225892	2.42675	93.1921	10	34.7766	0.04	param	gefitinib	magnitude	0.15703	EGFR signature
gefitinib	multivariate	num_readouts_changed	MCF10A	3	23.2373	0.551031	41.2753	100.005	0.12197	10	100.005	4.87829	41.2762	0.04	param	gefitinib	magnitude	0.15703	EGFR signature
gefitinib	multivariate	num_readouts_changed	MCF10A	24	14.3263	0.87397	10.5439	89.1234	0.249917	2.85596	89.1213	10	10.9612	0.04	param	gefitinib	magnitude	0.15703	EGFR signature
gefitinib	multivariate	scalar_projection_AC	MCF10A	3	18.2873	0.662028	11.8594	93.7917	0.0796279	1.62734	93.7602	10	32.0096	0.04	param	gefitinib	directionMagnitude	0.15703	EGFR signature
gefitinib	multivariate	scalar_projection_AC	MCF10A	24	9.7063	0.933533	5.98456	88.7279	0.187717	2.21918	88.7157	10	8.57782	0.04	param	gefitinib	directionMagnitude	0.15703	EGFR signature
gefitinib	multivariate	vec_norm	MCF10A	3	18.016	0.559762	56.1105	102.532	0.121715	10	102.532	4.87829	56.1111	0.04	param	gefitinib	magnitude	0.15703	EGFR signature
gefitinib	multivariate	vec_norm	MCF10A	24	8.96372	0.90306	33.894	93.203	0.225788	2.42651	93.197	10	34.7706	0.04	param	gefitinib	magnitude	0.15703	EGFR signature
gefitinib	univariate	CBLB	MCF10A	3	35.0956	0	82.5555	82.5555	0.004	0	82.5555	NA	82.5555	NA	constant	gefitinib	univariate	0.15703	EGFR signature
gefitinib	univariate	CBLB	MCF10A	24	12.5772	0.925308	0.759324	96.5128	0.152115	3.9001	96.5128	10	1.27966	0.04	param	gefitinib	univariate	0.15703	EGFR signature
gefitinib	univariate	CHN1	MCF10A	3	63.2735	0	12.4173	12.4173	100	0	12.4173	NA	12.4173	NA	constant	gefitinib	univariate	0.15703	EGFR signature
gefitinib	univariate	CTNNAL1	MCF10A	24	72.4131	0	89.7805	89.7805	0.004	0	89.7805	NA	89.7805	NA	constant	gefitinib	univariate	0.15703	EGFR signature
gefitinib	univariate	CYR61	MCF10A	3	58.4981	0	63.6735	63.6735	0.004	0	63.6735	NA	63.6735	NA	constant	gefitinib	univariate	0.15703	EGFR signature
gefitinib	univariate	DEPDC1	MCF10A	24	24.5232	0.732547	18.9862	96.2065	0.286798	10	96.2065	10	18.9862	0.04	param	gefitinib	univariate	0.15703	EGFR signature
gefitinib	univariate	DTL	MCF10A	24	19.0176	0.83592	5.9064	98.663	0.236071	2.39917	98.6514	10	7.1992	0.04	param	gefitinib	univariate	0.15703	EGFR signature
gefitinib	univariate	DUSP4	MCF10A	3	10.8979	0.890531	27.45	100.412	0.117018	10	100.412	4.87829	27.4516	0.04	param	gefitinib	univariate	0.15703	EGFR signature
gefitinib	univariate	DUSP4	MCF10A	24	90.3774	0	84.6707	84.6707	0.004	0	84.6707	NA	84.6707	NA	constant	gefitinib	univariate	0.15703	EGFR signature
gefitinib	univariate	DUSP5	MCF10A	3	37.9219	0	94.842	94.842	0.004	0	94.842	NA	94.842	NA	constant	gefitinib	univariate	0.15703	EGFR signature
gefitinib	univariate	DUSP6	MCF10A	3	41.1776	0	82.675	82.675	0.004	0	82.675	NA	82.675	NA	constant	gefitinib	univariate	0.15703	EGFR signature
gefitinib	univariate	DUSP6	MCF10A	24	15.9724	0.850401	-12.2321	97.1097	0.135783	1.28991	96.6845	10	6.49732	0.04	param	gefitinib	univariate	0.15703	EGFR signature
gefitinib	univariate	EGR3	MCF10A	3	35.8113	0	63.7422	63.7422	0.004	0	63.7422	NA	63.7422	NA	constant	gefitinib	univariate	0.15703	EGFR signature
gefitinib	univariate	EPB41L2	MCF10A	24	24.8192	0.633109	21.6259	85.345	0.329395	10	85.345	10	21.6259	0.04	param	gefitinib	univariate	0.15703	EGFR signature
gefitinib	univariate	EZH2	MCF10A	24	90.925	0	75.1192	75.1192	0.004	0	75.1192	NA	75.1192	NA	constant	gefitinib	univariate	0.15703	EGFR signature
gefitinib	univariate	GLRX	MCF10A	24	28.0218	0.847167	-2.22907	126.747	0.20548	4.9992	126.747	10	-2.19298	0.04	param	gefitinib	univariate	0.15703	EGFR signature
gefitinib	univariate	GREB1	MCF10A	3	50.481	0	42.9962	42.9962	100	0	42.9962	NA	42.9962	NA	constant	gefitinib	univariate	0.15703	EGFR signature
gefitinib	univariate	HERC6	MCF10A	24	32.0917	0.5129	14.5335	91.7191	0.117315	10	91.7191	4.87829	14.5351	0.04	param	gefitinib	univariate	0.15703	EGFR signature
gefitinib	univariate	HIST1H2AC	MCF10A	24	29.5681	0.725639	-3.86106	96.7012	0.135118	10	96.7012	5.75713	-3.86054	0.04	param	gefitinib	univariate	0.15703	EGFR signature
gefitinib	univariate	ID2	MCF10A	3	40.7564	0	73.8691	73.8691	0.004	0	73.8691	NA	73.8691	NA	constant	gefitinib	univariate	0.15703	EGFR signature
gefitinib	univariate	ISG20	MCF10A	3	65.1632	0	44.083	44.083	100	0	44.083	NA	44.083	NA	constant	gefitinib	univariate	0.15703	EGFR signature
gefitinib	univariate	KIAA1324	MCF10A	3	48.5023	0	42.0964	42.0964	100	0	42.0964	NA	42.0964	NA	constant	gefitinib	univariate	0.15703	EGFR signature
gefitinib	univariate	KIF11	MCF10A	24	15.058	0.922706	-6.88089	105.173	0.236768	2.43559	105.161	10	-5.42598	0.04	param	gefitinib	univariate	0.15703	EGFR signature
gefitinib	univariate	LIF	MCF10A	3	54.5263	0	99.8636	99.8636	0.004	0	99.8636	NA	99.8636	NA	constant	gefitinib	univariate	0.15703	EGFR signature
gefitinib	univariate	LRP8	MCF10A	3	52.1077	0	32.581	32.581	100	0	32.581	NA	32.581	NA	constant	gefitinib	univariate	0.15703	EGFR signature
gefitinib	univariate	LRRC16A	MCF10A	24	40.0363	0	49.5948	49.5948	100	0	49.5948	NA	49.5948	NA	constant	gefitinib	univariate	0.15703	EGFR signature
gefitinib	univariate	MDK	MCF10A	3	64.558	0	16.16	16.16	100	0	16.16	NA	16.16	NA	constant	gefitinib	univariate	0.15703	EGFR signature
gefitinib	univariate	MLF1IP	MCF10A	24	25.5524	0.7276	-6.07823	96.7171	0.16813	1.77236	96.6435	10	1.40247	0.04	param	gefitinib	univariate	0.15703	EGFR signature
gefitinib	univariate	NCAPG2	MCF10A	24	21.8683	0.766764	15.7736	93.2044	0.256052	4.87145	93.2044	10	15.7827	0.04	param	gefitinib	univariate	0.15703	EGFR signature
gefitinib	univariate	NET1	MCF10A	3	27.1785	0	84.8714	84.8714	0.004	0	84.8714	NA	84.8714	NA	constant	gefitinib	univariate	0.15703	EGFR signature
gefitinib	univariate	PGR	MCF10A	3	55.3021	0	49.6904	49.6904	100	0	49.6904	NA	49.6904	NA	constant	gefitinib	univariate	0.15703	EGFR signature
gefitinib	univariate	PHLDA1	MCF10A	3	26.4141	0.600753	-50	122.665	0.0349781	0.874009	121.442	10	41.3881	0.04	param	gefitinib	univariate	0.15703	EGFR signature
gefitinib	univariate	PMAIP1	MCF10A	3	72.9557	0	91.7881	91.7881	0.004	0	91.7881	NA	91.7881	NA	constant	gefitinib	univariate	0.15703	EGFR signature
gefitinib	univariate	POLI	MCF10A	24	29.6361	0.681275	-0.934143	83.6339	0.253817	4.88074	83.6339	10	-0.923897	0.04	param	gefitinib	univariate	0.15703	EGFR signature
gefitinib	univariate	PRR15L	MCF10A	24	46.8354	0	70.0301	70.0301	0.004	0	70.0301	NA	70.0301	NA	constant	gefitinib	univariate	0.15703	EGFR signature
gefitinib	univariate	RFWD3	MCF10A	24	23.4966	0.765565	2.71711	96.7532	0.2296	2.16913	96.727	10	4.79403	0.04	param	gefitinib	univariate	0.15703	EGFR signature
gefitinib	univariate	TSC22D3	MCF10A	3	36.591	0	90.3182	90.3182	0.004	0	90.3182	NA	90.3182	NA	constant	gefitinib	univariate	0.15703	EGFR signature
gefitinib	univariate	TSC22D3	MCF10A	24	35.6455	0.701194	2.4206	129.571	0.153347	2.43127	129.567	10	7.08878	0.04	param	gefitinib	univariate	0.15703	EGFR signature
gefitinib	univariate	VAV3	MCF10A	3	20.6992	0	84.3325	84.3325	0.004	0	84.3325	NA	84.3325	NA	constant	gefitinib	univariate	0.15703	EGFR signature
gefitinib	univariate	VAV3	MCF10A	24	51.8014	0	80.7293	80.7293	0.004	0	80.7293	NA	80.7293	NA	constant	gefitinib	univariate	0.15703	EGFR signature
HG-5-88-01	multivariate	cor_p_AC	MCF10A	3	11.3828	0	17.7668	17.7668	100	0	17.7668	NA	17.7668	NA	constant	hg58801	direction	7.7862	EGFR signature
HG-5-88-01	multivariate	cor_p_AC	MCF10A	24	9.84777	0	41.9271	41.9271	100	0	41.9271	NA	41.9271	NA	constant	hg58801	direction	7.7862	EGFR signature
HG-5-88-01	multivariate	cor_s_AC	MCF10A	3	14.4231	0	12.9739	12.9739	100	0	12.9739	NA	12.9739	NA	constant	hg58801	direction	7.7862	EGFR signature
HG-5-88-01	multivariate	cor_s_AC	MCF10A	24	10.3281	0	38.3551	38.3551	100	0	38.3551	NA	38.3551	NA	constant	hg58801	direction	7.7862	EGFR signature
HG-5-88-01	multivariate	cos_AC	MCF10A	3	11.1055	0	18.3217	18.3217	100	0	18.3217	NA	18.3217	NA	constant	hg58801	direction	7.7862	EGFR signature
HG-5-88-01	multivariate	cos_AC	MCF10A	24	10.6435	0	43.0156	43.0156	100	0	43.0156	NA	43.0156	NA	constant	hg58801	direction	7.7862	EGFR signature
HG-5-88-01	multivariate	cos_weight_AC	MCF10A	3	9.80223	0	14.4199	14.4199	100	0	14.4199	NA	14.4199	NA	constant	hg58801	direction	7.7862	EGFR signature
HG-5-88-01	multivariate	cos_weight_AC	MCF10A	24	7.45117	0	19.6803	19.6803	100	0	19.6803	NA	19.6803	NA	constant	hg58801	direction	7.7862	EGFR signature
HG-5-88-01	multivariate	dot_p_AC	MCF10A	3	7.12866	0	10.3099	10.3099	100	0	10.3099	NA	10.3099	NA	constant	hg58801	directionMagnitude	7.7862	EGFR signature
HG-5-88-01	multivariate	dot_p_AC	MCF10A	24	7.97271	0	19.0341	19.0341	100	0	19.0341	NA	19.0341	NA	constant	hg58801	directionMagnitude	7.7862	EGFR signature
HG-5-88-01	multivariate	euc_AC	MCF10A	3	44.4833	0	209.468	209.468	0.004	0	209.468	NA	209.468	NA	constant	hg58801	AC_similarity	7.7862	EGFR signature
HG-5-88-01	multivariate	euc_AC	MCF10A	24	8.98733	0	195.523	195.523	0.004	0	195.523	NA	195.523	NA	constant	hg58801	AC_similarity	7.7862	EGFR signature
HG-5-88-01	multivariate	euc_NC	MCF10A	3	26.3628	0	56.6192	56.6192	0.004	0	56.6192	NA	56.6192	NA	constant	hg58801	magnitude	7.7862	EGFR signature
HG-5-88-01	multivariate	euc_NC	MCF10A	24	10.6546	0	44.312	44.312	100	0	44.312	NA	44.312	NA	constant	hg58801	magnitude	7.7862	EGFR signature
HG-5-88-01	multivariate	num_readouts_changed	MCF10A	3	148.255	0	49.9845	49.9845	100	0	49.9845	NA	49.9845	NA	constant	hg58801	magnitude	7.7862	EGFR signature
HG-5-88-01	multivariate	num_readouts_changed	MCF10A	24	11.5239	0	19.4894	19.4894	100	0	19.4894	NA	19.4894	NA	constant	hg58801	magnitude	7.7862	EGFR signature
HG-5-88-01	multivariate	scalar_projection_AC	MCF10A	3	7.12619	0	10.3086	10.3086	100	0	10.3086	NA	10.3086	NA	constant	hg58801	directionMagnitude	7.7862	EGFR signature
HG-5-88-01	multivariate	scalar_projection_AC	MCF10A	24	7.96971	0	19.0323	19.0323	100	0	19.0323	NA	19.0323	NA	constant	hg58801	directionMagnitude	7.7862	EGFR signature
HG-5-88-01	multivariate	vec_norm	MCF10A	3	26.3592	0	56.6449	56.6449	0.004	0	56.6449	NA	56.6449	NA	constant	hg58801	magnitude	7.7862	EGFR signature
HG-5-88-01	multivariate	vec_norm	MCF10A	24	10.6525	0	44.3179	44.3179	100	0	44.3179	NA	44.3179	NA	constant	hg58801	magnitude	7.7862	EGFR signature
HG-5-88-01	univariate	CBLB	MCF10A	3	31.2106	0.692555	32.4301	135.748	0.355561	2.02496	135.628	10	33.6536	0.04	param	hg58801	univariate	7.7862	EGFR signature
HG-5-88-01	univariate	CBLB	MCF10A	24	15.4647	0	27.6032	27.6032	100	0	27.6032	NA	27.6032	NA	constant	hg58801	univariate	7.7862	EGFR signature
HG-5-88-01	univariate	CHN1	MCF10A	3	89.3772	0	-8.16364	-8.16364	100	0	-8.16364	NA	-8.16364	NA	constant	hg58801	univariate	7.7862	EGFR signature
HG-5-88-01	univariate	CTNNAL1	MCF10A	24	36.718	0	29.4937	29.4937	100	0	29.4937	NA	29.4937	NA	constant	hg58801	univariate	7.7862	EGFR signature
HG-5-88-01	univariate	CYR61	MCF10A	3	57.9892	0	11.8827	11.8827	100	0	11.8827	NA	11.8827	NA	constant	hg58801	univariate	7.7862	EGFR signature
HG-5-88-01	univariate	DEPDC1	MCF10A	24	9.81409	0.698072	9.70877	42.322	100	2.48688	41.7924	10	9.71092	0.04	param	hg58801	univariate	7.7862	EGFR signature
HG-5-88-01	univariate	DTL	MCF10A	24	10.6017	0	19.8088	19.8088	100	0	19.8088	NA	19.8088	NA	constant	hg58801	univariate	7.7862	EGFR signature
HG-5-88-01	univariate	DUSP4	MCF10A	3	7.83992	0	5.92626	5.92626	100	0	5.92626	NA	5.92626	NA	constant	hg58801	univariate	7.7862	EGFR signature
HG-5-88-01	univariate	DUSP4	MCF10A	24	6.82117	0.828184	6.05639	-29.9362	100	-1.14516	6.05639	0.04	-29.9362	10	nonparam	hg58801	univariate	7.7862	EGFR signature
HG-5-88-01	univariate	DUSP5	MCF10A	3	39.4227	0	4.49041	4.49041	100	0	4.49041	NA	4.49041	NA	constant	hg58801	univariate	7.7862	EGFR signature
HG-5-88-01	univariate	DUSP6	MCF10A	3	5.12037	0	6.23384	6.23384	100	0	6.23384	NA	6.23384	NA	constant	hg58801	univariate	7.7862	EGFR signature
HG-5-88-01	univariate	DUSP6	MCF10A	24	18.2005	0	12.5196	12.5196	100	0	12.5196	NA	12.5196	NA	constant	hg58801	univariate	7.7862	EGFR signature
HG-5-88-01	univariate	EGR3	MCF10A	3	35.7158	0	18.208	18.208	100	0	18.208	NA	18.208	NA	constant	hg58801	univariate	7.7862	EGFR signature
HG-5-88-01	univariate	EPB41L2	MCF10A	24	12.6325	0	8.56961	8.56961	100	0	8.56961	NA	8.56961	NA	constant	hg58801	univariate	7.7862	EGFR signature
HG-5-88-01	univariate	EZH2	MCF10A	24	30.8281	0	20.0972	20.0972	100	0	20.0972	NA	20.0972	NA	constant	hg58801	univariate	7.7862	EGFR signature
HG-5-88-01	univariate	GLRX	MCF10A	24	22.4647	0	32.3134	32.3134	100	0	32.3134	NA	32.3134	NA	constant	hg58801	univariate	7.7862	EGFR signature
HG-5-88-01	univariate	GREB1	MCF10A	3	46.1057	0	-6.29328	-6.29328	100	0	-6.29328	NA	-6.29328	NA	constant	hg58801	univariate	7.7862	EGFR signature
HG-5-88-01	univariate	HERC6	MCF10A	24	34.42	0.69188	12.1508	163.082	4.84648	2.13282	136.544	10	12.1563	0.04	param	hg58801	univariate	7.7862	EGFR signature
HG-5-88-01	univariate	HIST1H2AC	MCF10A	24	19.252	0	17.6087	17.6087	100	0	17.6087	NA	17.6087	NA	constant	hg58801	univariate	7.7862	EGFR signature
HG-5-88-01	univariate	ID2	MCF10A	3	43.1266	0	41.8963	41.8963	100	0	41.8963	NA	41.8963	NA	constant	hg58801	univariate	7.7862	EGFR signature
HG-5-88-01	univariate	ISG20	MCF10A	3	38.3936	0.67956	15.7339	-106.563	100	-0.294221	22.4243	0.326045	-106.563	10	nonparam	hg58801	univariate	7.7862	EGFR signature
HG-5-88-01	univariate	KIAA1324	MCF10A	3	37.5386	0	12.5394	12.5394	100	0	12.5394	NA	12.5394	NA	constant	hg58801	univariate	7.7862	EGFR signature
HG-5-88-01	univariate	KIF11	MCF10A	24	13.9568	0	16.5486	16.5486	100	0	16.5486	NA	16.5486	NA	constant	hg58801	univariate	7.7862	EGFR signature
HG-5-88-01	univariate	LIF	MCF10A	3	48.6405	0	25.9691	25.9691	100	0	25.9691	NA	25.9691	NA	constant	hg58801	univariate	7.7862	EGFR signature
HG-5-88-01	univariate	LRP8	MCF10A	3	54.1548	0	4.31618	4.31618	100	0	4.31618	NA	4.31618	NA	constant	hg58801	univariate	7.7862	EGFR signature
HG-5-88-01	univariate	LRRC16A	MCF10A	24	20.4424	0	-14.5775	-14.5775	100	0	-14.5775	NA	-14.5775	NA	constant	hg58801	univariate	7.7862	EGFR signature
HG-5-88-01	univariate	MDK	MCF10A	3	52.2945	0	-10.3217	-10.3217	100	0	-10.3217	NA	-10.3217	NA	constant	hg58801	univariate	7.7862	EGFR signature
HG-5-88-01	univariate	MLF1IP	MCF10A	24	16.6105	0	10.9932	10.9932	100	0	10.9932	NA	10.9932	NA	constant	hg58801	univariate	7.7862	EGFR signature
HG-5-88-01	univariate	NCAPG2	MCF10A	24	12.7115	0	16.961	16.961	100	0	16.961	NA	16.961	NA	constant	hg58801	univariate	7.7862	EGFR signature
HG-5-88-01	univariate	NET1	MCF10A	3	29.4116	0	6.07944	6.07944	100	0	6.07944	NA	6.07944	NA	constant	hg58801	univariate	7.7862	EGFR signature
HG-5-88-01	univariate	PGR	MCF10A	3	49.0783	0	6.94385	6.94385	100	0	6.94385	NA	6.94385	NA	constant	hg58801	univariate	7.7862	EGFR signature
HG-5-88-01	univariate	PHLDA1	MCF10A	3	27.5333	0	11.2464	11.2464	100	0	11.2464	NA	11.2464	NA	constant	hg58801	univariate	7.7862	EGFR signature
HG-5-88-01	univariate	PMAIP1	MCF10A	3	79.8844	0.839703	11.0277	-334.655	100	0.290517	94.5273	2.51487	-334.655	10	nonparam	hg58801	univariate	7.7862	EGFR signature
HG-5-88-01	univariate	POLI	MCF10A	24	20.0343	0	13.1511	13.1511	100	0	13.1511	NA	13.1511	NA	constant	hg58801	univariate	7.7862	EGFR signature
HG-5-88-01	univariate	PRR15L	MCF10A	24	28.9861	0	34.2727	34.2727	100	0	34.2727	NA	34.2727	NA	constant	hg58801	univariate	7.7862	EGFR signature
HG-5-88-01	univariate	RFWD3	MCF10A	24	24.655	0	42.5254	42.5254	100	0	42.5254	NA	42.5254	NA	constant	hg58801	univariate	7.7862	EGFR signature
HG-5-88-01	univariate	TSC22D3	MCF10A	3	29.8361	0.541063	-17.3771	77.1074	0.182508	1.19668	76.3292	10	-4.16266	0.04	param	hg58801	univariate	7.7862	EGFR signature
HG-5-88-01	univariate	TSC22D3	MCF10A	24	16.4013	0	38.4883	38.4883	100	0	38.4883	NA	38.4883	NA	constant	hg58801	univariate	7.7862	EGFR signature
HG-5-88-01	univariate	VAV3	MCF10A	3	24.2413	0	33.5073	33.5073	100	0	33.5073	NA	33.5073	NA	constant	hg58801	univariate	7.7862	EGFR signature
HG-5-88-01	univariate	VAV3	MCF10A	24	42.2507	0	14.6132	14.6132	100	0	14.6132	NA	14.6132	NA	constant	hg58801	univariate	7.7862	EGFR signature
lapatinib	multivariate	cor_p_AC	MCF10A	3	12.1797	0.743325	-50	158.366	0.195428	0.191444	91.6702	10	38.4838	0.04	param	lapatinib	direction	6.6344	EGFR signature
lapatinib	multivariate	cor_p_AC	MCF10A	24	13.9449	0.826379	18.35	98.9668	3.31942	1.62038	87.4025	10	18.4126	0.04	param	lapatinib	direction	6.6344	EGFR signature
lapatinib	multivariate	cor_s_AC	MCF10A	3	14.3666	0	36.6547	36.6547	100	0	36.6547	NA	36.6547	NA	constant	lapatinib	direction	6.6344	EGFR signature
lapatinib	multivariate	cor_s_AC	MCF10A	24	18.1628	0.712907	16.379	81.4083	2.22809	2.00505	78.3548	10	16.3995	0.04	param	lapatinib	direction	6.6344	EGFR signature
lapatinib	multivariate	cos_AC	MCF10A	3	11.9428	0.740198	-50	152.254	0.145473	0.19318	90.2927	10	38.5806	0.04	param	lapatinib	direction	6.6344	EGFR signature
lapatinib	multivariate	cos_AC	MCF10A	24	15.1504	0.790141	18.5657	96.0105	3.34076	1.66037	85.2159	10	18.6155	0.04	param	lapatinib	direction	6.6344	EGFR signature
lapatinib	multivariate	cos_weight_AC	MCF10A	3	12.8231	0.720384	-50	112.758	0.0741164	0.262011	77.4904	10	24.8178	0.04	param	lapatinib	direction	6.6344	EGFR signature
lapatinib	multivariate	cos_weight_AC	MCF10A	24	8.14517	0.866661	7.06943	80.9664	6.69997	1.57189	55.2782	10	7.09301	0.04	param	lapatinib	direction	6.6344	EGFR signature
lapatinib	multivariate	dot_p_AC	MCF10A	3	14.8389	0.696158	3.13367	85.8859	0.613781	0.59223	72.5844	10	16.8363	0.04	param	lapatinib	directionMagnitude	6.6344	EGFR signature
lapatinib	multivariate	dot_p_AC	MCF10A	24	7.32514	0.894366	6.21603	76.4109	6.00548	1.6862	55.5364	10	6.23103	0.04	param	lapatinib	directionMagnitude	6.6344	EGFR signature
lapatinib	multivariate	euc_AC	MCF10A	3	16.2663	0.680218	187.482	128.123	0.04	-0.410422	187.482	0.04	128.123	10	nonparam	lapatinib	AC_similarity	6.6344	EGFR signature
lapatinib	multivariate	euc_AC	MCF10A	24	10.9076	0.912247	201.934	132.65	0.135161	0.501145	219.829	0.344553	132.65	10	nonparam	lapatinib	AC_similarity	6.6344	EGFR signature
lapatinib	multivariate	euc_NC	MCF10A	3	13.0258	0.593816	45.2331	84.4761	0.39259	1.20791	83.7056	10	47.5718	0.04	param	lapatinib	magnitude	6.6344	EGFR signature
lapatinib	multivariate	euc_NC	MCF10A	24	7.78738	0.77951	32.2598	76.3765	5.46385	1.94739	65.9834	10	32.2629	0.04	param	lapatinib	magnitude	6.6344	EGFR signature
lapatinib	multivariate	num_readouts_changed	MCF10A	3	31.657	0	54.1222	54.1222	0.004	0	54.1222	NA	54.1222	NA	constant	lapatinib	magnitude	6.6344	EGFR signature
lapatinib	multivariate	num_readouts_changed	MCF10A	24	9.43521	0.734528	8.6666	50.4899	4.8761	2.5219	44.6147	10	8.66683	0.04	param	lapatinib	magnitude	6.6344	EGFR signature
lapatinib	multivariate	scalar_projection_AC	MCF10A	3	14.8407	0.696088	3.10704	85.9115	0.613632	0.591683	72.5861	10	16.8371	0.04	param	lapatinib	directionMagnitude	6.6344	EGFR signature
lapatinib	multivariate	scalar_projection_AC	MCF10A	24	7.32765	0.894311	6.21155	76.3673	5.99912	1.68656	55.5335	10	6.22655	0.04	param	lapatinib	directionMagnitude	6.6344	EGFR signature
lapatinib	multivariate	vec_norm	MCF10A	3	13.0277	0.593671	45.2284	84.4703	0.392559	1.20754	83.699	10	47.5691	0.04	param	lapatinib	magnitude	6.6344	EGFR signature
lapatinib	multivariate	vec_norm	MCF10A	24	7.79569	0.779166	32.2625	76.3815	5.46463	1.94794	65.9883	10	32.2656	0.04	param	lapatinib	magnitude	6.6344	EGFR signature
lapatinib	univariate	CBLB	MCF10A	3	60.88	0	71.9087	71.9087	0.004	0	71.9087	NA	71.9087	NA	constant	lapatinib	univariate	6.6344	EGFR signature
lapatinib	univariate	CBLB	MCF10A	24	9.18548	0.951908	-4.24505	88.2076	3.53633	10	88.2048	10	-4.24505	0.04	param	lapatinib	univariate	6.6344	EGFR signature
lapatinib	univariate	CHN1	MCF10A	3	43.5755	0	-22.1678	-22.1678	100	0	-22.1678	NA	-22.1678	NA	constant	lapatinib	univariate	6.6344	EGFR signature
lapatinib	univariate	CTNNAL1	MCF10A	24	39.2212	0.588233	-50	500	221.867	0.302238	104.853	10	-12.1709	0.04	param	lapatinib	univariate	6.6344	EGFR signature
lapatinib	univariate	CYR61	MCF10A	3	32.4587	0.673674	-8.13241	88.6034	0.573785	2.17185	88.4089	10	-7.83586	0.04	param	lapatinib	univariate	6.6344	EGFR signature
lapatinib	univariate	DEPDC1	MCF10A	24	29.4373	0	24.8352	24.8352	100	0	24.8352	NA	24.8352	NA	constant	lapatinib	univariate	6.6344	EGFR signature
lapatinib	univariate	DTL	MCF10A	24	13.0327	0.775053	-0.0722867	54.8592	3.58924	10	54.8572	10	-0.0722867	0.04	param	lapatinib	univariate	6.6344	EGFR signature
lapatinib	univariate	DUSP4	MCF10A	3	15.9141	0.770644	24.9077	79.8732	1.58137	10	79.8732	10	24.9077	0.04	param	lapatinib	univariate	6.6344	EGFR signature
lapatinib	univariate	DUSP4	MCF10A	24	25.1781	0.693882	-0.198945	85.9287	3.60011	10	85.9256	10	-0.198945	0.04	param	lapatinib	univariate	6.6344	EGFR signature
lapatinib	univariate	DUSP5	MCF10A	3	41.2084	0	45.4831	45.4831	100	0	45.4831	NA	45.4831	NA	constant	lapatinib	univariate	6.6344	EGFR signature
lapatinib	univariate	DUSP6	MCF10A	3	22.221	0.609721	1.70944	91.7416	0.405109	0.724941	83.717	10	15.8717	0.04	param	lapatinib	univariate	6.6344	EGFR signature
lapatinib	univariate	DUSP6	MCF10A	24	8.22135	0.940602	6.59049	184.464	12.1448	1.49808	82.6731	10	6.62448	0.04	param	lapatinib	univariate	6.6344	EGFR signature
lapatinib	univariate	EGR3	MCF10A	3	25.8984	0.504182	23.249	84.2262	0.704811	1.38249	82.7068	10	24.3825	0.04	param	lapatinib	univariate	6.6344	EGFR signature
lapatinib	univariate	EPB41L2	MCF10A	24	29.4478	0	19.3332	19.3332	100	0	19.3332	NA	19.3332	NA	constant	lapatinib	univariate	6.6344	EGFR signature
lapatinib	univariate	EZH2	MCF10A	24	28.9343	0	12.7903	12.7903	100	0	12.7903	NA	12.7903	NA	constant	lapatinib	univariate	6.6344	EGFR signature
lapatinib	univariate	GLRX	MCF10A	24	19.2827	0.739556	10.5959	205.174	10.5454	10	82.6445	10	10.5959	0.04	param	lapatinib	univariate	6.6344	EGFR signature
lapatinib	univariate	GREB1	MCF10A	3	30.0638	0	17.7908	17.7908	100	0	17.7908	NA	17.7908	NA	constant	lapatinib	univariate	6.6344	EGFR signature
lapatinib	univariate	HERC6	MCF10A	24	20.0014	0.652995	-1.77334	500	583.455	0.422075	74.6698	10	6.84619	0.04	param	lapatinib	univariate	6.6344	EGFR signature
lapatinib	univariate	HIST1H2AC	MCF10A	24	32.8706	0	17.28	17.28	100	0	17.28	NA	17.28	NA	constant	lapatinib	univariate	6.6344	EGFR signature
lapatinib	univariate	ID2	MCF10A	3	42.629	0	60.6306	60.6306	0.004	0	60.6306	NA	60.6306	NA	constant	lapatinib	univariate	6.6344	EGFR signature
lapatinib	univariate	ISG20	MCF10A	3	56.4482	0	21.8777	21.8777	100	0	21.8777	NA	21.8777	NA	constant	lapatinib	univariate	6.6344	EGFR signature
lapatinib	univariate	KIAA1324	MCF10A	3	38.0819	0	8.40557	8.40557	100	0	8.40557	NA	8.40557	NA	constant	lapatinib	univariate	6.6344	EGFR signature
lapatinib	univariate	KIF11	MCF10A	24	20.5799	0.742081	-2.43194	77.1542	3.71045	10	77.1503	10	-2.43194	0.04	param	lapatinib	univariate	6.6344	EGFR signature
lapatinib	univariate	LIF	MCF10A	3	55.0017	0	57.9855	57.9855	0.004	0	57.9855	NA	57.9855	NA	constant	lapatinib	univariate	6.6344	EGFR signature
lapatinib	univariate	LRP8	MCF10A	3	41.0618	0	29.9271	29.9271	100	0	29.9271	NA	29.9271	NA	constant	lapatinib	univariate	6.6344	EGFR signature
lapatinib	univariate	LRRC16A	MCF10A	24	16.0386	0	13.1478	13.1478	100	0	13.1478	NA	13.1478	NA	constant	lapatinib	univariate	6.6344	EGFR signature
lapatinib	univariate	MDK	MCF10A	3	37.2129	0	-18.5968	-18.5968	100	0	-18.5968	NA	-18.5968	NA	constant	lapatinib	univariate	6.6344	EGFR signature
lapatinib	univariate	MLF1IP	MCF10A	24	14.4946	0.608636	3.81641	44.5455	100	10	44.5375	10	3.81641	0.04	param	lapatinib	univariate	6.6344	EGFR signature
lapatinib	univariate	NCAPG2	MCF10A	24	9.30117	0.843209	2.18911	500	27.6396	2.18137	51.0594	10	2.18943	0.04	param	lapatinib	univariate	6.6344	EGFR signature
lapatinib	univariate	NET1	MCF10A	3	37.7891	0	65.8886	65.8886	0.004	0	65.8886	NA	65.8886	NA	constant	lapatinib	univariate	6.6344	EGFR signature
lapatinib	univariate	PGR	MCF10A	3	42.3023	0	16.4512	16.4512	100	0	16.4512	NA	16.4512	NA	constant	lapatinib	univariate	6.6344	EGFR signature
lapatinib	univariate	PHLDA1	MCF10A	3	19.7353	0.746663	21.8674	111.353	1.63748	1.18572	101.979	10	22.9512	0.04	param	lapatinib	univariate	6.6344	EGFR signature
lapatinib	univariate	PMAIP1	MCF10A	3	53.2263	0	46.934	46.934	100	0	46.934	NA	46.934	NA	constant	lapatinib	univariate	6.6344	EGFR signature
lapatinib	univariate	POLI	MCF10A	24	21.3913	0	11.7628	11.7628	100	0	11.7628	NA	11.7628	NA	constant	lapatinib	univariate	6.6344	EGFR signature
lapatinib	univariate	PRR15L	MCF10A	24	36.5732	0	37.1478	37.1478	100	0	37.1478	NA	37.1478	NA	constant	lapatinib	univariate	6.6344	EGFR signature
lapatinib	univariate	RFWD3	MCF10A	24	16.1882	0.771401	-0.921314	424.083	55.0129	0.941389	70.1721	10	-0.449844	0.04	param	lapatinib	univariate	6.6344	EGFR signature
lapatinib	univariate	TSC22D3	MCF10A	3	30.9761	0	46.2796	46.2796	100	0	46.2796	NA	46.2796	NA	constant	lapatinib	univariate	6.6344	EGFR signature
lapatinib	univariate	TSC22D3	MCF10A	24	14.6575	0.891747	3.2638	105.343	4.0041	2.90197	98.6451	10	3.26396	0.04	param	lapatinib	univariate	6.6344	EGFR signature
lapatinib	univariate	VAV3	MCF10A	3	18.2211	0.788315	-50	114.884	0.139754	0.485804	96.4843	10	8.13373	0.04	param	lapatinib	univariate	6.6344	EGFR signature
lapatinib	univariate	VAV3	MCF10A	24	47.3045	0	5.67381	5.67381	100	0	5.67381	NA	5.67381	NA	constant	lapatinib	univariate	6.6344	EGFR signature
neratinib	multivariate	cor_p_AC	MCF10A	3	23.6351	0	61.099	61.099	0.004	0	61.099	NA	61.099	NA	constant	neratinib	direction	0.034144	EGFR signature
neratinib	multivariate	cor_p_AC	MCF10A	24	5.93688	0	87.3538	87.3538	0.004	0	87.3538	NA	87.3538	NA	constant	neratinib	direction	0.034144	EGFR signature
neratinib	multivariate	cor_s_AC	MCF10A	3	15.7403	0	29.8112	29.8112	100	0	29.8112	NA	29.8112	NA	constant	neratinib	direction	0.034144	EGFR signature
neratinib	multivariate	cor_s_AC	MCF10A	24	7.17569	0	84.0763	84.0763	0.004	0	84.0763	NA	84.0763	NA	constant	neratinib	direction	0.034144	EGFR signature
neratinib	multivariate	cos_AC	MCF10A	3	24.2086	0	58.7916	58.7916	0.004	0	58.7916	NA	58.7916	NA	constant	neratinib	direction	0.034144	EGFR signature
neratinib	multivariate	cos_AC	MCF10A	24	5.38656	0	87.9901	87.9901	0.004	0	87.9901	NA	87.9901	NA	constant	neratinib	direction	0.034144	EGFR signature
neratinib	multivariate	cos_weight_AC	MCF10A	3	23.9895	0	61.6472	61.6472	0.004	0	61.6472	NA	61.6472	NA	constant	neratinib	direction	0.034144	EGFR signature
neratinib	multivariate	cos_weight_AC	MCF10A	24	7.3968	0	80.5585	80.5585	0.004	0	80.5585	NA	80.5585	NA	constant	neratinib	direction	0.034144	EGFR signature
neratinib	multivariate	dot_p_AC	MCF10A	3	23.5323	0	51.5272	51.5272	0.004	0	51.5272	NA	51.5272	NA	constant	neratinib	directionMagnitude	0.034144	EGFR signature
neratinib	multivariate	dot_p_AC	MCF10A	24	5.55043	0	74.949	74.949	0.004	0	74.949	NA	74.949	NA	constant	neratinib	directionMagnitude	0.034144	EGFR signature
neratinib	multivariate	euc_AC	MCF10A	3	41.4034	0	190.045	190.045	0.004	0	190.045	NA	190.045	NA	constant	neratinib	AC_similarity	0.034144	EGFR signature
neratinib	multivariate	euc_AC	MCF10A	24	16.6303	0	139.253	139.253	0.004	0	139.253	NA	139.253	NA	constant	neratinib	AC_similarity	0.034144	EGFR signature
neratinib	multivariate	euc_NC	MCF10A	3	16.2385	0	89.6535	89.6535	0.004	0	89.6535	NA	89.6535	NA	constant	neratinib	magnitude	0.034144	EGFR signature
neratinib	multivariate	euc_NC	MCF10A	24	5.21403	0	87.4511	87.4511	0.004	0	87.4511	NA	87.4511	NA	constant	neratinib	magnitude	0.034144	EGFR signature
neratinib	multivariate	num_readouts_changed	MCF10A	3	73.3939	0	136.06	136.06	0.004	0	136.06	NA	136.06	NA	constant	neratinib	magnitude	0.034144	EGFR signature
neratinib	multivariate	num_readouts_changed	MCF10A	24	13.9358	0	90.6626	90.6626	0.004	0	90.6626	NA	90.6626	NA	constant	neratinib	magnitude	0.034144	EGFR signature
neratinib	multivariate	scalar_projection_AC	MCF10A	3	23.5304	0	51.5222	51.5222	0.004	0	51.5222	NA	51.5222	NA	constant	neratinib	directionMagnitude	0.034144	EGFR signature
neratinib	multivariate	scalar_projection_AC	MCF10A	24	5.54665	0	74.9443	74.9443	0.004	0	74.9443	NA	74.9443	NA	constant	neratinib	directionMagnitude	0.034144	EGFR signature
neratinib	multivariate	vec_norm	MCF10A	3	16.2409	0	89.6513	89.6513	0.004	0	89.6513	NA	89.6513	NA	constant	neratinib	magnitude	0.034144	EGFR signature
neratinib	multivariate	vec_norm	MCF10A	24	5.21221	0	87.4516	87.4516	0.004	0	87.4516	NA	87.4516	NA	constant	neratinib	magnitude	0.034144	EGFR signature
neratinib	univariate	CBLB	MCF10A	3	111.128	0	127.755	127.755	0.004	0	127.755	NA	127.755	NA	constant	neratinib	univariate	0.034144	EGFR signature
neratinib	univariate	CBLB	MCF10A	24	16.572	0	75.6376	75.6376	0.004	0	75.6376	NA	75.6376	NA	constant	neratinib	univariate	0.034144	EGFR signature
neratinib	univariate	CHN1	MCF10A	3	59.7217	0	3.28414	3.28414	100	0	3.28414	NA	3.28414	NA	constant	neratinib	univariate	0.034144	EGFR signature
neratinib	univariate	CTNNAL1	MCF10A	24	37.9473	0	75.166	75.166	0.004	0	75.166	NA	75.166	NA	constant	neratinib	univariate	0.034144	EGFR signature
neratinib	univariate	CYR61	MCF10A	3	45.9668	0	61.3185	61.3185	0.004	0	61.3185	NA	61.3185	NA	constant	neratinib	univariate	0.034144	EGFR signature
neratinib	univariate	DEPDC1	MCF10A	24	31.1147	0	79.892	79.892	0.004	0	79.892	NA	79.892	NA	constant	neratinib	univariate	0.034144	EGFR signature
neratinib	univariate	DTL	MCF10A	24	18.5581	0	74.4182	74.4182	0.004	0	74.4182	NA	74.4182	NA	constant	neratinib	univariate	0.034144	EGFR signature
neratinib	univariate	DUSP4	MCF10A	3	41.3101	0	53.018	53.018	0.004	0	53.018	NA	53.018	NA	constant	neratinib	univariate	0.034144	EGFR signature
neratinib	univariate	DUSP4	MCF10A	24	59.5317	0	168.649	168.649	0.004	0	168.649	NA	168.649	NA	constant	neratinib	univariate	0.034144	EGFR signature
neratinib	univariate	DUSP5	MCF10A	3	123.789	0	137.228	137.228	0.004	0	137.228	NA	137.228	NA	constant	neratinib	univariate	0.034144	EGFR signature
neratinib	univariate	DUSP6	MCF10A	3	38.1904	0	50.1704	50.1704	0.004	0	50.1704	NA	50.1704	NA	constant	neratinib	univariate	0.034144	EGFR signature
neratinib	univariate	DUSP6	MCF10A	24	15.3018	0	73.4598	73.4598	0.004	0	73.4598	NA	73.4598	NA	constant	neratinib	univariate	0.034144	EGFR signature
neratinib	univariate	EGR3	MCF10A	3	32.0608	0	42.673	42.673	100	0	42.673	NA	42.673	NA	constant	neratinib	univariate	0.034144	EGFR signature
neratinib	univariate	EPB41L2	MCF10A	24	41.1314	0	69.3541	69.3541	0.004	0	69.3541	NA	69.3541	NA	constant	neratinib	univariate	0.034144	EGFR signature
neratinib	univariate	EZH2	MCF10A	24	44.8427	0	121.569	121.569	0.004	0	121.569	NA	121.569	NA	constant	neratinib	univariate	0.034144	EGFR signature
neratinib	univariate	GLRX	MCF10A	24	40.4064	0	138.776	138.776	0.004	0	138.776	NA	138.776	NA	constant	neratinib	univariate	0.034144	EGFR signature
neratinib	univariate	GREB1	MCF10A	3	54.2334	0	-32.5861	-32.5861	100	0	-32.5861	NA	-32.5861	NA	constant	neratinib	univariate	0.034144	EGFR signature
neratinib	univariate	HERC6	MCF10A	24	32.3414	0	18.0706	18.0706	100	0	18.0706	NA	18.0706	NA	constant	neratinib	univariate	0.034144	EGFR signature
neratinib	univariate	HIST1H2AC	MCF10A	24	26.192	0	90.4429	90.4429	0.004	0	90.4429	NA	90.4429	NA	constant	neratinib	univariate	0.034144	EGFR signature
neratinib	univariate	ID2	MCF10A	3	36.4862	0	75.9097	75.9097	0.004	0	75.9097	NA	75.9097	NA	constant	neratinib	univariate	0.034144	EGFR signature
neratinib	univariate	ISG20	MCF10A	3	68.1803	0	-15.8781	-15.8781	100	0	-15.8781	NA	-15.8781	NA	constant	neratinib	univariate	0.034144	EGFR signature
neratinib	univariate	KIAA1324	MCF10A	3	26.959	0	-6.41673	-6.41673	100	0	-6.41673	NA	-6.41673	NA	constant	neratinib	univariate	0.034144	EGFR signature
neratinib	univariate	KIF11	MCF10A	24	15.191	0.586998	101.321	55.6897	0.117087	10	101.32	0.04	55.6897	4.87829	param	neratinib	univariate	0.034144	EGFR signature
neratinib	univariate	LIF	MCF10A	3	71.9217	0	113.929	113.929	0.004	0	113.929	NA	113.929	NA	constant	neratinib	univariate	0.034144	EGFR signature
neratinib	univariate	LRP8	MCF10A	3	47.3103	0	32.4361	32.4361	100	0	32.4361	NA	32.4361	NA	constant	neratinib	univariate	0.034144	EGFR signature
neratinib	univariate	LRRC16A	MCF10A	24	37.8835	0	14.4828	14.4828	100	0	14.4828	NA	14.4828	NA	constant	neratinib	univariate	0.034144	EGFR signature
neratinib	univariate	MDK	MCF10A	3	51.7171	0	15.1656	15.1656	100	0	15.1656	NA	15.1656	NA	constant	neratinib	univariate	0.034144	EGFR signature
neratinib	univariate	MLF1IP	MCF10A	24	60.5558	0	139.633	139.633	0.004	0	139.633	NA	139.633	NA	constant	neratinib	univariate	0.034144	EGFR signature
neratinib	univariate	NCAPG2	MCF10A	24	34.789	0	67.9632	67.9632	0.004	0	67.9632	NA	67.9632	NA	constant	neratinib	univariate	0.034144	EGFR signature
neratinib	univariate	NET1	MCF10A	3	81.0068	0	107.889	107.889	0.004	0	107.889	NA	107.889	NA	constant	neratinib	univariate	0.034144	EGFR signature
neratinib	univariate	PGR	MCF10A	3	62.46	0	-24.7097	-24.7097	100	0	-24.7097	NA	-24.7097	NA	constant	neratinib	univariate	0.034144	EGFR signature
neratinib	univariate	PHLDA1	MCF10A	3	19.8602	0	62.0525	62.0525	0.004	0	62.0525	NA	62.0525	NA	constant	neratinib	univariate	0.034144	EGFR signature
neratinib	univariate	PMAIP1	MCF10A	3	48.9558	0	-18.4969	-18.4969	100	0	-18.4969	NA	-18.4969	NA	constant	neratinib	univariate	0.034144	EGFR signature
neratinib	univariate	POLI	MCF10A	24	31.1607	0	95.9056	95.9056	0.004	0	95.9056	NA	95.9056	NA	constant	neratinib	univariate	0.034144	EGFR signature
neratinib	univariate	PRR15L	MCF10A	24	10.5542	0	42.0019	42.0019	100	0	42.0019	NA	42.0019	NA	constant	neratinib	univariate	0.034144	EGFR signature
neratinib	univariate	RFWD3	MCF10A	24	26.6172	0	72.2972	72.2972	0.004	0	72.2972	NA	72.2972	NA	constant	neratinib	univariate	0.034144	EGFR signature
neratinib	univariate	TSC22D3	MCF10A	3	34.3685	0	108.821	108.821	0.004	0	108.821	NA	108.821	NA	constant	neratinib	univariate	0.034144	EGFR signature
neratinib	univariate	TSC22D3	MCF10A	24	12.6227	0	86.9974	86.9974	0.004	0	86.9974	NA	86.9974	NA	constant	neratinib	univariate	0.034144	EGFR signature
neratinib	univariate	VAV3	MCF10A	3	44.8364	0	129.361	129.361	0.004	0	129.361	NA	129.361	NA	constant	neratinib	univariate	0.034144	EGFR signature
neratinib	univariate	VAV3	MCF10A	24	66.5715	0	173.868	173.868	0.004	0	173.868	NA	173.868	NA	constant	neratinib	univariate	0.034144	EGFR signature
pelitinib	multivariate	cor_p_AC	MCF10A	3	18.8126	0	70.1447	70.1447	0.004	0	70.1447	NA	70.1447	NA	constant	pelitinib	direction	0.051368	EGFR signature
pelitinib	multivariate	cor_p_AC	MCF10A	24	3.36092	0.687153	95.0595	82.1107	0.04	-0.254191	95.0595	0.04	82.1107	10	nonparam	pelitinib	direction	0.051368	EGFR signature
pelitinib	multivariate	cor_s_AC	MCF10A	3	11.1238	0	40.4172	40.4172	100	0	40.4172	NA	40.4172	NA	constant	pelitinib	direction	0.051368	EGFR signature
pelitinib	multivariate	cor_s_AC	MCF10A	24	3.15411	0.751832	90.6808	76.9375	0.04	-0.0100538	90.6808	0.04	76.9375	10	nonparam	pelitinib	direction	0.051368	EGFR signature
pelitinib	multivariate	cos_AC	MCF10A	3	18.5343	0	69.7971	69.7971	0.004	0	69.7971	NA	69.7971	NA	constant	pelitinib	direction	0.051368	EGFR signature
pelitinib	multivariate	cos_AC	MCF10A	24	3.02964	0.702717	95.0707	83.0872	0.04	-0.206332	95.0707	0.04	83.0872	10	nonparam	pelitinib	direction	0.051368	EGFR signature
pelitinib	multivariate	cos_weight_AC	MCF10A	3	28.1389	0	67.7064	67.7064	0.004	0	67.7064	NA	67.7064	NA	constant	pelitinib	direction	0.051368	EGFR signature
pelitinib	multivariate	cos_weight_AC	MCF10A	24	6.50866	0	79.1677	79.1677	0.004	0	79.1677	NA	79.1677	NA	constant	pelitinib	direction	0.051368	EGFR signature
pelitinib	multivariate	dot_p_AC	MCF10A	3	26.5693	0	58.3245	58.3245	0.004	0	58.3245	NA	58.3245	NA	constant	pelitinib	directionMagnitude	0.051368	EGFR signature
pelitinib	multivariate	dot_p_AC	MCF10A	24	5.67208	0	75.8387	75.8387	0.004	0	75.8387	NA	75.8387	NA	constant	pelitinib	directionMagnitude	0.051368	EGFR signature
pelitinib	multivariate	euc_AC	MCF10A	3	21.8919	0	166.503	166.503	0.004	0	166.503	NA	166.503	NA	constant	pelitinib	AC_similarity	0.051368	EGFR signature
pelitinib	multivariate	euc_AC	MCF10A	24	16.0377	0	127.459	127.459	0.004	0	127.459	NA	127.459	NA	constant	pelitinib	AC_similarity	0.051368	EGFR signature
pelitinib	multivariate	euc_NC	MCF10A	3	21.7255	0	84.5089	84.5089	0.004	0	84.5089	NA	84.5089	NA	constant	pelitinib	magnitude	0.051368	EGFR signature
pelitinib	multivariate	euc_NC	MCF10A	24	5.14868	0	85.2601	85.2601	0.004	0	85.2601	NA	85.2601	NA	constant	pelitinib	magnitude	0.051368	EGFR signature
pelitinib	multivariate	num_readouts_changed	MCF10A	3	58.0997	0	101.572	101.572	0.004	0	101.572	NA	101.572	NA	constant	pelitinib	magnitude	0.051368	EGFR signature
pelitinib	multivariate	num_readouts_changed	MCF10A	24	13.4565	0	81.4613	81.4613	0.004	0	81.4613	NA	81.4613	NA	constant	pelitinib	magnitude	0.051368	EGFR signature
pelitinib	multivariate	scalar_projection_AC	MCF10A	3	26.5663	0	58.328	58.328	0.004	0	58.328	NA	58.328	NA	constant	pelitinib	directionMagnitude	0.051368	EGFR signature
pelitinib	multivariate	scalar_projection_AC	MCF10A	24	5.67539	0	75.841	75.841	0.004	0	75.841	NA	75.841	NA	constant	pelitinib	directionMagnitude	0.051368	EGFR signature
pelitinib	multivariate	vec_norm	MCF10A	3	21.7316	0	84.5114	84.5114	0.004	0	84.5114	NA	84.5114	NA	constant	pelitinib	magnitude	0.051368	EGFR signature
pelitinib	multivariate	vec_norm	MCF10A	24	5.15101	0	85.2567	85.2567	0.004	0	85.2567	NA	85.2567	NA	constant	pelitinib	magnitude	0.051368	EGFR signature
pelitinib	univariate	CBLB	MCF10A	3	47.6886	0	64.3147	64.3147	0.004	0	64.3147	NA	64.3147	NA	constant	pelitinib	univariate	0.051368	EGFR signature
pelitinib	univariate	CBLB	MCF10A	24	17.6144	0	73.5962	73.5962	0.004	0	73.5962	NA	73.5962	NA	constant	pelitinib	univariate	0.051368	EGFR signature
pelitinib	univariate	CHN1	MCF10A	3	46.0611	0	18.6155	18.6155	100	0	18.6155	NA	18.6155	NA	constant	pelitinib	univariate	0.051368	EGFR signature
pelitinib	univariate	CTNNAL1	MCF10A	24	27.431	0	83.6539	83.6539	0.004	0	83.6539	NA	83.6539	NA	constant	pelitinib	univariate	0.051368	EGFR signature
pelitinib	univariate	CYR61	MCF10A	3	41.7326	0	45.5876	45.5876	100	0	45.5876	NA	45.5876	NA	constant	pelitinib	univariate	0.051368	EGFR signature
pelitinib	univariate	DEPDC1	MCF10A	24	29.0151	0.589789	124.184	26.8494	100	-0.39155	124.184	0.04	26.8494	10	nonparam	pelitinib	univariate	0.051368	EGFR signature
pelitinib	univariate	DTL	MCF10A	24	18.2501	0	68.7904	68.7904	0.004	0	68.7904	NA	68.7904	NA	constant	pelitinib	univariate	0.051368	EGFR signature
pelitinib	univariate	DUSP4	MCF10A	3	32.1271	0	70.0638	70.0638	0.004	0	70.0638	NA	70.0638	NA	constant	pelitinib	univariate	0.051368	EGFR signature
pelitinib	univariate	DUSP4	MCF10A	24	47.6478	0	151.141	151.141	0.004	0	151.141	NA	151.141	NA	constant	pelitinib	univariate	0.051368	EGFR signature
pelitinib	univariate	DUSP5	MCF10A	3	103.456	0	124.558	124.558	0.004	0	124.558	NA	124.558	NA	constant	pelitinib	univariate	0.051368	EGFR signature
pelitinib	univariate	DUSP6	MCF10A	3	34.7977	0	54.9321	54.9321	0.004	0	54.9321	NA	54.9321	NA	constant	pelitinib	univariate	0.051368	EGFR signature
pelitinib	univariate	DUSP6	MCF10A	24	18.6209	0	94.2277	94.2277	0.004	0	94.2277	NA	94.2277	NA	constant	pelitinib	univariate	0.051368	EGFR signature
pelitinib	univariate	EGR3	MCF10A	3	38.6658	0	53.8101	53.8101	0.004	0	53.8101	NA	53.8101	NA	constant	pelitinib	univariate	0.051368	EGFR signature
pelitinib	univariate	EPB41L2	MCF10A	24	38.6129	0	65.958	65.958	0.004	0	65.958	NA	65.958	NA	constant	pelitinib	univariate	0.051368	EGFR signature
pelitinib	univariate	EZH2	MCF10A	24	38.3172	0	106.447	106.447	0.004	0	106.447	NA	106.447	NA	constant	pelitinib	univariate	0.051368	EGFR signature
pelitinib	univariate	GLRX	MCF10A	24	42.7803	0	114.745	114.745	0.004	0	114.745	NA	114.745	NA	constant	pelitinib	univariate	0.051368	EGFR signature
pelitinib	univariate	GREB1	MCF10A	3	42.8447	0	-5.21578	-5.21578	100	0	-5.21578	NA	-5.21578	NA	constant	pelitinib	univariate	0.051368	EGFR signature
pelitinib	univariate	HERC6	MCF10A	24	42.1334	0	58.9992	58.9992	0.004	0	58.9992	NA	58.9992	NA	constant	pelitinib	univariate	0.051368	EGFR signature
pelitinib	univariate	HIST1H2AC	MCF10A	24	15.7661	0.568153	112.606	64.3252	0.04	-1.86638	112.606	0.04	64.3252	10	nonparam	pelitinib	univariate	0.051368	EGFR signature
pelitinib	univariate	ID2	MCF10A	3	57.2094	0	83.8695	83.8695	0.004	0	83.8695	NA	83.8695	NA	constant	pelitinib	univariate	0.051368	EGFR signature
pelitinib	univariate	ISG20	MCF10A	3	53.1172	0	9.18881	9.18881	100	0	9.18881	NA	9.18881	NA	constant	pelitinib	univariate	0.051368	EGFR signature
pelitinib	univariate	KIAA1324	MCF10A	3	23.0782	0	15.2885	15.2885	100	0	15.2885	NA	15.2885	NA	constant	pelitinib	univariate	0.051368	EGFR signature
pelitinib	univariate	KIF11	MCF10A	24	16.4013	0.750268	76.8936	5.0686	100	-0.270759	76.8936	0.04	5.0686	10	nonparam	pelitinib	univariate	0.051368	EGFR signature
pelitinib	univariate	LIF	MCF10A	3	72.2534	0	110.852	110.852	0.004	0	110.852	NA	110.852	NA	constant	pelitinib	univariate	0.051368	EGFR signature
pelitinib	univariate	LRP8	MCF10A	3	44.5973	0	37.8119	37.8119	100	0	37.8119	NA	37.8119	NA	constant	pelitinib	univariate	0.051368	EGFR signature
pelitinib	univariate	LRRC16A	MCF10A	24	32.4422	0	45.3843	45.3843	100	0	45.3843	NA	45.3843	NA	constant	pelitinib	univariate	0.051368	EGFR signature
pelitinib	univariate	MDK	MCF10A	3	40.7049	0	19.4075	19.4075	100	0	19.4075	NA	19.4075	NA	constant	pelitinib	univariate	0.051368	EGFR signature
pelitinib	univariate	MLF1IP	MCF10A	24	58.2605	0	125.828	125.828	0.004	0	125.828	NA	125.828	NA	constant	pelitinib	univariate	0.051368	EGFR signature
pelitinib	univariate	NCAPG2	MCF10A	24	31.1394	0	54.7791	54.7791	0.004	0	54.7791	NA	54.7791	NA	constant	pelitinib	univariate	0.051368	EGFR signature
pelitinib	univariate	NET1	MCF10A	3	58.807	0	112.767	112.767	0.004	0	112.767	NA	112.767	NA	constant	pelitinib	univariate	0.051368	EGFR signature
pelitinib	univariate	PGR	MCF10A	3	45.3457	0	3.28976	3.28976	100	0	3.28976	NA	3.28976	NA	constant	pelitinib	univariate	0.051368	EGFR signature
pelitinib	univariate	PHLDA1	MCF10A	3	24.4944	0	64.6873	64.6873	0.004	0	64.6873	NA	64.6873	NA	constant	pelitinib	univariate	0.051368	EGFR signature
pelitinib	univariate	PMAIP1	MCF10A	3	49.061	0	-17.5954	-17.5954	100	0	-17.5954	NA	-17.5954	NA	constant	pelitinib	univariate	0.051368	EGFR signature
pelitinib	univariate	POLI	MCF10A	24	35.0417	0	100.392	100.392	0.004	0	100.392	NA	100.392	NA	constant	pelitinib	univariate	0.051368	EGFR signature
pelitinib	univariate	PRR15L	MCF10A	24	16.2999	0	40.5842	40.5842	100	0	40.5842	NA	40.5842	NA	constant	pelitinib	univariate	0.051368	EGFR signature
pelitinib	univariate	RFWD3	MCF10A	24	23.3746	0	65.1096	65.1096	0.004	0	65.1096	NA	65.1096	NA	constant	pelitinib	univariate	0.051368	EGFR signature
pelitinib	univariate	TSC22D3	MCF10A	3	27.9573	0.60981	93.9704	33.8201	100	1.01567	123.469	0.429709	33.8201	10	nonparam	pelitinib	univariate	0.051368	EGFR signature
pelitinib	univariate	TSC22D3	MCF10A	24	29.8159	0	92.513	92.513	0.004	0	92.513	NA	92.513	NA	constant	pelitinib	univariate	0.051368	EGFR signature
pelitinib	univariate	VAV3	MCF10A	3	61.1263	0	96.9567	96.9567	0.004	0	96.9567	NA	96.9567	NA	constant	pelitinib	univariate	0.051368	EGFR signature
pelitinib	univariate	VAV3	MCF10A	24	82.0723	0	169.945	169.945	0.004	0	169.945	NA	169.945	NA	constant	pelitinib	univariate	0.051368	EGFR signature
afatinib	multivariate	cor_p_AC	MCF10A	3	26.3511	0	56.1673	56.1673	0.004	0	56.1673	NA	56.1673	NA	constant	afatinib	direction	0.004	TPX2 signature
afatinib	multivariate	cor_p_AC	MCF10A	24	16.9237	0	87.2363	87.2363	0.004	0	87.2363	NA	87.2363	NA	constant	afatinib	direction	0.004	TPX2 signature
afatinib	multivariate	cor_s_AC	MCF10A	3	26.3048	0	58.1733	58.1733	0.004	0	58.1733	NA	58.1733	NA	constant	afatinib	direction	0.004	TPX2 signature
afatinib	multivariate	cor_s_AC	MCF10A	24	12.1676	0	94.7446	94.7446	0.004	0	94.7446	NA	94.7446	NA	constant	afatinib	direction	0.004	TPX2 signature
afatinib	multivariate	cos_AC	MCF10A	3	24.1958	0	69.1516	69.1516	0.004	0	69.1516	NA	69.1516	NA	constant	afatinib	direction	0.004	TPX2 signature
afatinib	multivariate	cos_AC	MCF10A	24	5.52385	0	96.1205	96.1205	0.004	0	96.1205	NA	96.1205	NA	constant	afatinib	direction	0.004	TPX2 signature
afatinib	multivariate	cos_weight_AC	MCF10A	3	25.6368	0	57.9915	57.9915	0.004	0	57.9915	NA	57.9915	NA	constant	afatinib	direction	0.004	TPX2 signature
afatinib	multivariate	cos_weight_AC	MCF10A	24	5.52474	0	96.1201	96.1201	0.004	0	96.1201	NA	96.1201	NA	constant	afatinib	direction	0.004	TPX2 signature
afatinib	multivariate	dot_p_AC	MCF10A	3	24.9592	0	55.8674	55.8674	0.004	0	55.8674	NA	55.8674	NA	constant	afatinib	directionMagnitude	0.004	TPX2 signature
afatinib	multivariate	dot_p_AC	MCF10A	24	21.5634	0	87.9362	87.9362	0.004	0	87.9362	NA	87.9362	NA	constant	afatinib	directionMagnitude	0.004	TPX2 signature
afatinib	multivariate	euc_AC	MCF10A	3	28.5409	0	114.125	114.125	0.004	0	114.125	NA	114.125	NA	constant	afatinib	AC_similarity	0.004	TPX2 signature
afatinib	multivariate	euc_AC	MCF10A	24	49.9423	0	131.565	131.565	0.004	0	131.565	NA	131.565	NA	constant	afatinib	AC_similarity	0.004	TPX2 signature
afatinib	multivariate	euc_NC	MCF10A	3	21.7676	0	76.3955	76.3955	0.004	0	76.3955	NA	76.3955	NA	constant	afatinib	magnitude	0.004	TPX2 signature
afatinib	multivariate	euc_NC	MCF10A	24	19.016	0	91.91	91.91	0.004	0	91.91	NA	91.91	NA	constant	afatinib	magnitude	0.004	TPX2 signature
afatinib	multivariate	num_readouts_changed	MCF10A	3	57.0485	0	37.464	37.464	100	0	37.464	NA	37.464	NA	constant	afatinib	magnitude	0.004	TPX2 signature
afatinib	multivariate	num_readouts_changed	MCF10A	24	7.22574	0	97.477	97.477	0.004	0	97.477	NA	97.477	NA	constant	afatinib	magnitude	0.004	TPX2 signature
afatinib	multivariate	scalar_projection_AC	MCF10A	3	24.9611	0	55.8655	55.8655	0.004	0	55.8655	NA	55.8655	NA	constant	afatinib	directionMagnitude	0.004	TPX2 signature
afatinib	multivariate	scalar_projection_AC	MCF10A	24	21.5576	0	87.9358	87.9358	0.004	0	87.9358	NA	87.9358	NA	constant	afatinib	directionMagnitude	0.004	TPX2 signature
afatinib	multivariate	vec_norm	MCF10A	3	21.766	0	76.3934	76.3934	0.004	0	76.3934	NA	76.3934	NA	constant	afatinib	magnitude	0.004	TPX2 signature
afatinib	multivariate	vec_norm	MCF10A	24	19.0219	0	91.9167	91.9167	0.004	0	91.9167	NA	91.9167	NA	constant	afatinib	magnitude	0.004	TPX2 signature
afatinib	univariate	ASPM	MCF10A	3	190.11	0	97.2199	97.2199	0.004	0	97.2199	NA	97.2199	NA	constant	afatinib	univariate	0.004	TPX2 signature
afatinib	univariate	ASPM	MCF10A	24	16.8358	0.684236	84.6678	34.9865	100	0.368506	97.165	0.983706	34.9865	10	nonparam	afatinib	univariate	0.004	TPX2 signature
afatinib	univariate	AURKB	MCF10A	24	55.0697	0	83.3939	83.3939	0.004	0	83.3939	NA	83.3939	NA	constant	afatinib	univariate	0.004	TPX2 signature
afatinib	univariate	BIRC5	MCF10A	3	30.0839	0	65.1846	65.1846	0.004	0	65.1846	NA	65.1846	NA	constant	afatinib	univariate	0.004	TPX2 signature
afatinib	univariate	BIRC5	MCF10A	24	25.2448	0	91.4863	91.4863	0.004	0	91.4863	NA	91.4863	NA	constant	afatinib	univariate	0.004	TPX2 signature
afatinib	univariate	CCNA2	MCF10A	3	163.109	0	97.8187	97.8187	0.004	0	97.8187	NA	97.8187	NA	constant	afatinib	univariate	0.004	TPX2 signature
afatinib	univariate	CCNA2	MCF10A	24	30.0259	0	87.8987	87.8987	0.004	0	87.8987	NA	87.8987	NA	constant	afatinib	univariate	0.004	TPX2 signature
afatinib	univariate	CCNB1	MCF10A	24	56.4624	0	107.138	107.138	0.004	0	107.138	NA	107.138	NA	constant	afatinib	univariate	0.004	TPX2 signature
afatinib	univariate	CCNB2	MCF10A	24	15.1359	0.694261	101.789	44.7076	100	-0.485804	101.789	0.04	44.7076	10	nonparam	afatinib	univariate	0.004	TPX2 signature
afatinib	univariate	CDC20	MCF10A	3	123.136	0	101.94	101.94	0.004	0	101.94	NA	101.94	NA	constant	afatinib	univariate	0.004	TPX2 signature
afatinib	univariate	CDC20	MCF10A	24	36.8627	0	112.061	112.061	0.004	0	112.061	NA	112.061	NA	constant	afatinib	univariate	0.004	TPX2 signature
afatinib	univariate	CDCA3	MCF10A	3	39.8387	0	29.182	29.182	100	0	29.182	NA	29.182	NA	constant	afatinib	univariate	0.004	TPX2 signature
afatinib	univariate	CDCA3	MCF10A	24	11.0673	0.657355	104.142	71.0128	0.630698	0.812629	110.726	1.03955	71.0128	10	nonparam	afatinib	univariate	0.004	TPX2 signature
afatinib	univariate	CDCA8	MCF10A	3	89.8611	0	86.086	86.086	0.004	0	86.086	NA	86.086	NA	constant	afatinib	univariate	0.004	TPX2 signature
afatinib	univariate	CDCA8	MCF10A	24	39.2194	0	91.1295	91.1295	0.004	0	91.1295	NA	91.1295	NA	constant	afatinib	univariate	0.004	TPX2 signature
afatinib	univariate	CDKN3	MCF10A	3	109.117	0	88.0825	88.0825	0.004	0	88.0825	NA	88.0825	NA	constant	afatinib	univariate	0.004	TPX2 signature
afatinib	univariate	CENPA	MCF10A	3	28.7213	0	37.7422	37.7422	100	0	37.7422	NA	37.7422	NA	constant	afatinib	univariate	0.004	TPX2 signature
afatinib	univariate	CENPA	MCF10A	24	20.9584	0	91.4992	91.4992	0.004	0	91.4992	NA	91.4992	NA	constant	afatinib	univariate	0.004	TPX2 signature
afatinib	univariate	EXO1	MCF10A	24	14.8675	0	87.316	87.316	0.004	0	87.316	NA	87.316	NA	constant	afatinib	univariate	0.004	TPX2 signature
afatinib	univariate	KIF11	MCF10A	3	59.9221	0	7.74202	7.74202	100	0	7.74202	NA	7.74202	NA	constant	afatinib	univariate	0.004	TPX2 signature
afatinib	univariate	KIF20A	MCF10A	3	39.6863	0	69.6938	69.6938	0.004	0	69.6938	NA	69.6938	NA	constant	afatinib	univariate	0.004	TPX2 signature
afatinib	univariate	KIF20A	MCF10A	24	21.5755	0	95.7729	95.7729	0.004	0	95.7729	NA	95.7729	NA	constant	afatinib	univariate	0.004	TPX2 signature
afatinib	univariate	KIF2C	MCF10A	3	70.0901	0	85.6589	85.6589	0.004	0	85.6589	NA	85.6589	NA	constant	afatinib	univariate	0.004	TPX2 signature
afatinib	univariate	KIF4A	MCF10A	3	35.6752	0	33.3331	33.3331	100	0	33.3331	NA	33.3331	NA	constant	afatinib	univariate	0.004	TPX2 signature
afatinib	univariate	KIF4A	MCF10A	24	22.7558	0	76.9151	76.9151	0.004	0	76.9151	NA	76.9151	NA	constant	afatinib	univariate	0.004	TPX2 signature
afatinib	univariate	MAD2L1	MCF10A	24	18.3366	0	79.7021	79.7021	0.004	0	79.7021	NA	79.7021	NA	constant	afatinib	univariate	0.004	TPX2 signature
afatinib	univariate	MCM2	MCF10A	3	173.3	0	131.381	131.381	0.004	0	131.381	NA	131.381	NA	constant	afatinib	univariate	0.004	TPX2 signature
afatinib	univariate	MELK	MCF10A	24	34.8378	0	76.1931	76.1931	0.004	0	76.1931	NA	76.1931	NA	constant	afatinib	univariate	0.004	TPX2 signature
afatinib	univariate	MYBL2	MCF10A	24	47.8141	0	93.404	93.404	0.004	0	93.404	NA	93.404	NA	constant	afatinib	univariate	0.004	TPX2 signature
afatinib	univariate	OIP5	MCF10A	3	66.6361	0	135.813	135.813	0.004	0	135.813	NA	135.813	NA	constant	afatinib	univariate	0.004	TPX2 signature
afatinib	univariate	RACGAP1	MCF10A	3	156.035	0	84.6011	84.6011	0.004	0	84.6011	NA	84.6011	NA	constant	afatinib	univariate	0.004	TPX2 signature
afatinib	univariate	RRM2	MCF10A	3	106.796	0	96.8437	96.8437	0.004	0	96.8437	NA	96.8437	NA	constant	afatinib	univariate	0.004	TPX2 signature
afatinib	univariate	RRM2	MCF10A	24	21.0773	0	80.2786	80.2786	0.004	0	80.2786	NA	80.2786	NA	constant	afatinib	univariate	0.004	TPX2 signature
afatinib	univariate	SPAG5	MCF10A	3	60.6089	0	105.63	105.63	0.004	0	105.63	NA	105.63	NA	constant	afatinib	univariate	0.004	TPX2 signature
afatinib	univariate	TACC3	MCF10A	24	28.4547	0	96.5559	96.5559	0.004	0	96.5559	NA	96.5559	NA	constant	afatinib	univariate	0.004	TPX2 signature
afatinib	univariate	TPX2	MCF10A	3	55.5209	0	51.616	51.616	0.004	0	51.616	NA	51.616	NA	constant	afatinib	univariate	0.004	TPX2 signature
afatinib	univariate	TPX2	MCF10A	24	27.3831	0	105.072	105.072	0.004	0	105.072	NA	105.072	NA	constant	afatinib	univariate	0.004	TPX2 signature
afatinib	univariate	TTK	MCF10A	3	68.1747	0	109.566	109.566	0.004	0	109.566	NA	109.566	NA	constant	afatinib	univariate	0.004	TPX2 signature
afatinib	univariate	ZWINT	MCF10A	3	52.9257	0	28.2376	28.2376	100	0	28.2376	NA	28.2376	NA	constant	afatinib	univariate	0.004	TPX2 signature
afatinib	univariate	ZWINT	MCF10A	24	23.4469	0	93.0689	93.0689	0.004	0	93.0689	NA	93.0689	NA	constant	afatinib	univariate	0.004	TPX2 signature
canertinib	multivariate	cor_p_AC	MCF10A	3	32.6123	0	20.2845	20.2845	100	0	20.2845	NA	20.2845	NA	constant	canertinib	direction	0.18894	TPX2 signature
canertinib	multivariate	cor_p_AC	MCF10A	24	15.2098	0	86.1404	86.1404	0.004	0	86.1404	NA	86.1404	NA	constant	canertinib	direction	0.18894	TPX2 signature
canertinib	multivariate	cor_s_AC	MCF10A	3	35.3267	0	21.7664	21.7664	100	0	21.7664	NA	21.7664	NA	constant	canertinib	direction	0.18894	TPX2 signature
canertinib	multivariate	cor_s_AC	MCF10A	24	12.3092	0	93.9346	93.9346	0.004	0	93.9346	NA	93.9346	NA	constant	canertinib	direction	0.18894	TPX2 signature
canertinib	multivariate	cos_AC	MCF10A	3	23.9245	0.611129	57.7598	-7.82715	100	3.18751	57.7597	0.04	-7.09338	10	param	canertinib	direction	0.18894	TPX2 signature
canertinib	multivariate	cos_AC	MCF10A	24	5.54154	0	95.8832	95.8832	0.004	0	95.8832	NA	95.8832	NA	constant	canertinib	direction	0.18894	TPX2 signature
canertinib	multivariate	cos_weight_AC	MCF10A	3	35.3627	0	28.5582	28.5582	100	0	28.5582	NA	28.5582	NA	constant	canertinib	direction	0.18894	TPX2 signature
canertinib	multivariate	cos_weight_AC	MCF10A	24	5.53971	0	95.8878	95.8878	0.004	0	95.8878	NA	95.8878	NA	constant	canertinib	direction	0.18894	TPX2 signature
canertinib	multivariate	dot_p_AC	MCF10A	3	33.2146	0	27.5731	27.5731	100	0	27.5731	NA	27.5731	NA	constant	canertinib	directionMagnitude	0.18894	TPX2 signature
canertinib	multivariate	dot_p_AC	MCF10A	24	21.5462	0	91.667	91.667	0.004	0	91.667	NA	91.667	NA	constant	canertinib	directionMagnitude	0.18894	TPX2 signature
canertinib	multivariate	euc_AC	MCF10A	3	59.639	0	138.778	138.778	0.004	0	138.778	NA	138.778	NA	constant	canertinib	AC_similarity	0.18894	TPX2 signature
canertinib	multivariate	euc_AC	MCF10A	24	49.5704	0	143.117	143.117	0.004	0	143.117	NA	143.117	NA	constant	canertinib	AC_similarity	0.18894	TPX2 signature
canertinib	multivariate	euc_NC	MCF10A	3	38.2122	0	78.3492	78.3492	0.004	0	78.3492	NA	78.3492	NA	constant	canertinib	magnitude	0.18894	TPX2 signature
canertinib	multivariate	euc_NC	MCF10A	24	19.8006	0	96.2334	96.2334	0.004	0	96.2334	NA	96.2334	NA	constant	canertinib	magnitude	0.18894	TPX2 signature
canertinib	multivariate	num_readouts_changed	MCF10A	3	75.211	0	45.7954	45.7954	100	0	45.7954	NA	45.7954	NA	constant	canertinib	magnitude	0.18894	TPX2 signature
canertinib	multivariate	num_readouts_changed	MCF10A	24	7.85206	0	97.1219	97.1219	0.004	0	97.1219	NA	97.1219	NA	constant	canertinib	magnitude	0.18894	TPX2 signature
canertinib	multivariate	scalar_projection_AC	MCF10A	3	33.2088	0	27.5724	27.5724	100	0	27.5724	NA	27.5724	NA	constant	canertinib	directionMagnitude	0.18894	TPX2 signature
canertinib	multivariate	scalar_projection_AC	MCF10A	24	21.5439	0	91.668	91.668	0.004	0	91.668	NA	91.668	NA	constant	canertinib	directionMagnitude	0.18894	TPX2 signature
canertinib	multivariate	vec_norm	MCF10A	3	38.207	0	78.3564	78.3564	0.004	0	78.3564	NA	78.3564	NA	constant	canertinib	magnitude	0.18894	TPX2 signature
canertinib	multivariate	vec_norm	MCF10A	24	19.802	0	96.2298	96.2298	0.004	0	96.2298	NA	96.2298	NA	constant	canertinib	magnitude	0.18894	TPX2 signature
canertinib	univariate	ASPM	MCF10A	3	86.444	0.628106	284.174	39.5547	100	1.66095	314.837	0.364113	39.5547	10	nonparam	canertinib	univariate	0.18894	TPX2 signature
canertinib	univariate	ASPM	MCF10A	24	29.8995	0	92.6357	92.6357	0.004	0	92.6357	NA	92.6357	NA	constant	canertinib	univariate	0.18894	TPX2 signature
canertinib	univariate	AURKB	MCF10A	24	53.9635	0	84.8381	84.8381	0.004	0	84.8381	NA	84.8381	NA	constant	canertinib	univariate	0.18894	TPX2 signature
canertinib	univariate	BIRC5	MCF10A	3	40.9448	0	1.63219	1.63219	100	0	1.63219	NA	1.63219	NA	constant	canertinib	univariate	0.18894	TPX2 signature
canertinib	univariate	BIRC5	MCF10A	24	25.1402	0	96.1507	96.1507	0.004	0	96.1507	NA	96.1507	NA	constant	canertinib	univariate	0.18894	TPX2 signature
canertinib	univariate	CCNA2	MCF10A	3	87.6443	0.665659	31.5022	-208.632	100	0.832246	78.4896	0.102261	-208.632	10	nonparam	canertinib	univariate	0.18894	TPX2 signature
canertinib	univariate	CCNA2	MCF10A	24	31.1305	0	91.6552	91.6552	0.004	0	91.6552	NA	91.6552	NA	constant	canertinib	univariate	0.18894	TPX2 signature
canertinib	univariate	CCNB1	MCF10A	24	88.3347	0	121.763	121.763	0.004	0	121.763	NA	121.763	NA	constant	canertinib	univariate	0.18894	TPX2 signature
canertinib	univariate	CCNB2	MCF10A	24	16.8691	0.647286	90.6429	50.7919	0.62245	2.38901	115.368	1.09856	50.7919	10	nonparam	canertinib	univariate	0.18894	TPX2 signature
canertinib	univariate	CDC20	MCF10A	3	718.649	0	-19.0205	-19.0205	100	0	-19.0205	NA	-19.0205	NA	constant	canertinib	univariate	0.18894	TPX2 signature
canertinib	univariate	CDC20	MCF10A	24	46.2539	0	114.275	114.275	0.004	0	114.275	NA	114.275	NA	constant	canertinib	univariate	0.18894	TPX2 signature
canertinib	univariate	CDCA3	MCF10A	3	50.8931	0	26.0908	26.0908	100	0	26.0908	NA	26.0908	NA	constant	canertinib	univariate	0.18894	TPX2 signature
canertinib	univariate	CDCA3	MCF10A	24	22.9456	0	92.7918	92.7918	0.004	0	92.7918	NA	92.7918	NA	constant	canertinib	univariate	0.18894	TPX2 signature
canertinib	univariate	CDCA8	MCF10A	3	193.531	0	88.4531	88.4531	0.004	0	88.4531	NA	88.4531	NA	constant	canertinib	univariate	0.18894	TPX2 signature
canertinib	univariate	CDCA8	MCF10A	24	32.703	0	90.4164	90.4164	0.004	0	90.4164	NA	90.4164	NA	constant	canertinib	univariate	0.18894	TPX2 signature
canertinib	univariate	CDKN3	MCF10A	3	84.3686	0	66.1997	66.1997	0.004	0	66.1997	NA	66.1997	NA	constant	canertinib	univariate	0.18894	TPX2 signature
canertinib	univariate	CENPA	MCF10A	3	31.5451	0	18.8999	18.8999	100	0	18.8999	NA	18.8999	NA	constant	canertinib	univariate	0.18894	TPX2 signature
canertinib	univariate	CENPA	MCF10A	24	20.1131	0	96.8623	96.8623	0.004	0	96.8623	NA	96.8623	NA	constant	canertinib	univariate	0.18894	TPX2 signature
canertinib	univariate	EXO1	MCF10A	24	18.7644	0	86.6448	86.6448	0.004	0	86.6448	NA	86.6448	NA	constant	canertinib	univariate	0.18894	TPX2 signature
canertinib	univariate	KIF11	MCF10A	3	85.8566	0	22.1543	22.1543	100	0	22.1543	NA	22.1543	NA	constant	canertinib	univariate	0.18894	TPX2 signature
canertinib	univariate	KIF20A	MCF10A	3	38.624	0	42.5034	42.5034	100	0	42.5034	NA	42.5034	NA	constant	canertinib	univariate	0.18894	TPX2 signature
canertinib	univariate	KIF20A	MCF10A	24	17.5426	0	99.1672	99.1672	0.004	0	99.1672	NA	99.1672	NA	constant	canertinib	univariate	0.18894	TPX2 signature
canertinib	univariate	KIF2C	MCF10A	3	59.6259	0	9.36106	9.36106	100	0	9.36106	NA	9.36106	NA	constant	canertinib	univariate	0.18894	TPX2 signature
canertinib	univariate	KIF4A	MCF10A	3	37.0119	0	13.6291	13.6291	100	0	13.6291	NA	13.6291	NA	constant	canertinib	univariate	0.18894	TPX2 signature
canertinib	univariate	KIF4A	MCF10A	24	24.6987	0	85.8605	85.8605	0.004	0	85.8605	NA	85.8605	NA	constant	canertinib	univariate	0.18894	TPX2 signature
canertinib	univariate	MAD2L1	MCF10A	24	19.1766	0	82.5985	82.5985	0.004	0	82.5985	NA	82.5985	NA	constant	canertinib	univariate	0.18894	TPX2 signature
canertinib	univariate	MCM2	MCF10A	3	140.9	0	79.3395	79.3395	0.004	0	79.3395	NA	79.3395	NA	constant	canertinib	univariate	0.18894	TPX2 signature
canertinib	univariate	MELK	MCF10A	24	36.1828	0	75.0717	75.0717	0.004	0	75.0717	NA	75.0717	NA	constant	canertinib	univariate	0.18894	TPX2 signature
canertinib	univariate	MYBL2	MCF10A	24	43.9412	0	94.5865	94.5865	0.004	0	94.5865	NA	94.5865	NA	constant	canertinib	univariate	0.18894	TPX2 signature
canertinib	univariate	OIP5	MCF10A	3	88.2317	0	129.893	129.893	0.004	0	129.893	NA	129.893	NA	constant	canertinib	univariate	0.18894	TPX2 signature
canertinib	univariate	RACGAP1	MCF10A	3	212.897	0	146.63	146.63	0.004	0	146.63	NA	146.63	NA	constant	canertinib	univariate	0.18894	TPX2 signature
canertinib	univariate	RRM2	MCF10A	3	99.6364	0	12.4228	12.4228	100	0	12.4228	NA	12.4228	NA	constant	canertinib	univariate	0.18894	TPX2 signature
canertinib	univariate	RRM2	MCF10A	24	32.4259	0	78.5012	78.5012	0.004	0	78.5012	NA	78.5012	NA	constant	canertinib	univariate	0.18894	TPX2 signature
canertinib	univariate	SPAG5	MCF10A	3	61.7264	0	80.524	80.524	0.004	0	80.524	NA	80.524	NA	constant	canertinib	univariate	0.18894	TPX2 signature
canertinib	univariate	TACC3	MCF10A	24	21.2044	0	94.2027	94.2027	0.004	0	94.2027	NA	94.2027	NA	constant	canertinib	univariate	0.18894	TPX2 signature
canertinib	univariate	TPX2	MCF10A	3	80.8147	0	-13.9099	-13.9099	100	0	-13.9099	NA	-13.9099	NA	constant	canertinib	univariate	0.18894	TPX2 signature
canertinib	univariate	TPX2	MCF10A	24	23.9443	0	110.498	110.498	0.004	0	110.498	NA	110.498	NA	constant	canertinib	univariate	0.18894	TPX2 signature
canertinib	univariate	TTK	MCF10A	3	95.7073	0	85.7548	85.7548	0.004	0	85.7548	NA	85.7548	NA	constant	canertinib	univariate	0.18894	TPX2 signature
canertinib	univariate	ZWINT	MCF10A	3	57.7343	0	-1.22779	-1.22779	100	0	-1.22779	NA	-1.22779	NA	constant	canertinib	univariate	0.18894	TPX2 signature
canertinib	univariate	ZWINT	MCF10A	24	25.239	0	88.4428	88.4428	0.004	0	88.4428	NA	88.4428	NA	constant	canertinib	univariate	0.18894	TPX2 signature
erlotinib	multivariate	cor_p_AC	MCF10A	3	29.8897	0	11.6495	11.6495	100	0	11.6495	NA	11.6495	NA	constant	erlotinib	direction	0.30294	TPX2 signature
erlotinib	multivariate	cor_p_AC	MCF10A	24	13.4875	0.777346	25.5962	74.0966	0.219195	10	74.0966	8.47348	25.5962	0.04	param	erlotinib	direction	0.30294	TPX2 signature
erlotinib	multivariate	cor_s_AC	MCF10A	3	28.2085	0	16.3919	16.3919	100	0	16.3919	NA	16.3919	NA	constant	erlotinib	direction	0.30294	TPX2 signature
erlotinib	multivariate	cor_s_AC	MCF10A	24	14.7017	0.662069	32.0464	71.6469	0.213243	10	71.6469	8.0183	32.0464	0.04	param	erlotinib	direction	0.30294	TPX2 signature
erlotinib	multivariate	cos_AC	MCF10A	3	40.7592	0	26.4626	26.4626	100	0	26.4626	NA	26.4626	NA	constant	erlotinib	direction	0.30294	TPX2 signature
erlotinib	multivariate	cos_AC	MCF10A	24	5.17442	0.971848	22.7013	92.1285	0.130876	10	92.1285	5.44787	22.7018	0.04	param	erlotinib	direction	0.30294	TPX2 signature
erlotinib	multivariate	cos_weight_AC	MCF10A	3	40.6193	0	21.4125	21.4125	100	0	21.4125	NA	21.4125	NA	constant	erlotinib	direction	0.30294	TPX2 signature
erlotinib	multivariate	cos_weight_AC	MCF10A	24	5.21309	0.984604	5.95334	92.1049	0.185012	4.8602	92.1049	10	6.00372	0.04	param	erlotinib	direction	0.30294	TPX2 signature
erlotinib	multivariate	dot_p_AC	MCF10A	3	45.5493	0	19.627	19.627	100	0	19.627	NA	19.627	NA	constant	erlotinib	directionMagnitude	0.30294	TPX2 signature
erlotinib	multivariate	dot_p_AC	MCF10A	24	12.9591	0.889196	0.925088	77.8805	0.362309	2.65794	77.8691	10	1.14452	0.04	param	erlotinib	directionMagnitude	0.30294	TPX2 signature
erlotinib	multivariate	euc_AC	MCF10A	3	146.867	0	165.438	165.438	0.004	0	165.438	NA	165.438	NA	constant	erlotinib	AC_similarity	0.30294	TPX2 signature
erlotinib	multivariate	euc_AC	MCF10A	24	36.5664	0.887613	392.118	182.326	0.04	0.853035	392.118	0.04	156.838	1.29647	nonparam	erlotinib	AC_similarity	0.30294	TPX2 signature
erlotinib	multivariate	euc_NC	MCF10A	3	96.1096	0	96.2707	96.2707	0.004	0	96.2707	NA	96.2707	NA	constant	erlotinib	magnitude	0.30294	TPX2 signature
erlotinib	multivariate	euc_NC	MCF10A	24	12.4614	0.900606	6.80871	85.7542	0.391685	2.45327	85.7263	10	7.10034	0.04	param	erlotinib	magnitude	0.30294	TPX2 signature
erlotinib	multivariate	num_readouts_changed	MCF10A	3	216.711	0	86.8089	86.8089	0.004	0	86.8089	NA	86.8089	NA	constant	erlotinib	magnitude	0.30294	TPX2 signature
erlotinib	multivariate	num_readouts_changed	MCF10A	24	13.2379	0.924668	3.32621	98.0713	0.291212	4.03381	98.0713	10	3.35773	0.04	param	erlotinib	magnitude	0.30294	TPX2 signature
erlotinib	multivariate	scalar_projection_AC	MCF10A	3	45.5526	0	19.631	19.631	100	0	19.631	NA	19.631	NA	constant	erlotinib	directionMagnitude	0.30294	TPX2 signature
erlotinib	multivariate	scalar_projection_AC	MCF10A	24	12.9587	0.889193	0.925213	77.8698	0.362139	2.66063	77.8585	10	1.14359	0.04	param	erlotinib	directionMagnitude	0.30294	TPX2 signature
erlotinib	multivariate	vec_norm	MCF10A	3	96.1084	0	96.2838	96.2838	0.004	0	96.2838	NA	96.2838	NA	constant	erlotinib	magnitude	0.30294	TPX2 signature
erlotinib	multivariate	vec_norm	MCF10A	24	12.4521	0.900731	6.83102	85.7638	0.391935	2.45406	85.7359	10	7.12162	0.04	param	erlotinib	magnitude	0.30294	TPX2 signature
erlotinib	univariate	ASPM	MCF10A	3	198.014	0	69.9337	69.9337	0.004	0	69.9337	NA	69.9337	NA	constant	erlotinib	univariate	0.30294	TPX2 signature
erlotinib	univariate	ASPM	MCF10A	24	13.4683	0.900549	-15.45	73.434	0.273492	2.44107	73.4204	10	-14.6431	0.04	param	erlotinib	univariate	0.30294	TPX2 signature
erlotinib	univariate	AURKB	MCF10A	24	33.4351	0	25.0879	25.0879	100	0	25.0879	NA	25.0879	NA	constant	erlotinib	univariate	0.30294	TPX2 signature
erlotinib	univariate	BIRC5	MCF10A	3	101.194	0	16.1212	16.1212	100	0	16.1212	NA	16.1212	NA	constant	erlotinib	univariate	0.30294	TPX2 signature
erlotinib	univariate	BIRC5	MCF10A	24	21.1991	0.819387	7.37728	97.2076	0.381853	5.38916	97.2076	10	7.37775	0.04	param	erlotinib	univariate	0.30294	TPX2 signature
erlotinib	univariate	CCNA2	MCF10A	3	451.138	0	59.6814	59.6814	0.004	0	59.6814	NA	59.6814	NA	constant	erlotinib	univariate	0.30294	TPX2 signature
erlotinib	univariate	CCNA2	MCF10A	24	16.9527	0.889423	3.20959	98.8163	0.37441	10	98.8163	10	3.20959	0.04	param	erlotinib	univariate	0.30294	TPX2 signature
erlotinib	univariate	CCNB1	MCF10A	24	89.0584	0	40.0676	40.0676	100	0	40.0676	NA	40.0676	NA	constant	erlotinib	univariate	0.30294	TPX2 signature
erlotinib	univariate	CCNB2	MCF10A	24	13.3218	0.888806	-6.9724	82.1023	0.348994	1.56768	81.6419	10	-4.08418	0.04	param	erlotinib	univariate	0.30294	TPX2 signature
erlotinib	univariate	CDC20	MCF10A	3	390.436	0	-15.7848	-15.7848	100	0	-15.7848	NA	-15.7848	NA	constant	erlotinib	univariate	0.30294	TPX2 signature
erlotinib	univariate	CDC20	MCF10A	24	31.7324	0.64849	7.71128	93.437	0.44804	3.37435	93.4346	10	7.73596	0.04	param	erlotinib	univariate	0.30294	TPX2 signature
erlotinib	univariate	CDCA3	MCF10A	3	67.0044	0	-6.26434	-6.26434	100	0	-6.26434	NA	-6.26434	NA	constant	erlotinib	univariate	0.30294	TPX2 signature
erlotinib	univariate	CDCA3	MCF10A	24	27.226	0.788054	-6.66904	108.872	0.33246	2.12023	108.787	10	-5.38685	0.04	param	erlotinib	univariate	0.30294	TPX2 signature
erlotinib	univariate	CDCA8	MCF10A	3	245.12	0	100.737	100.737	0.004	0	100.737	NA	100.737	NA	constant	erlotinib	univariate	0.30294	TPX2 signature
erlotinib	univariate	CDCA8	MCF10A	24	9.30398	0.932991	-1.76136	70.6394	0.398312	2.57264	70.6213	10	-1.56608	0.04	param	erlotinib	univariate	0.30294	TPX2 signature
erlotinib	univariate	CDKN3	MCF10A	3	131.278	0	93.2514	93.2514	0.004	0	93.2514	NA	93.2514	NA	constant	erlotinib	univariate	0.30294	TPX2 signature
erlotinib	univariate	CENPA	MCF10A	3	24.757	0	8.60042	8.60042	100	0	8.60042	NA	8.60042	NA	constant	erlotinib	univariate	0.30294	TPX2 signature
erlotinib	univariate	CENPA	MCF10A	24	34.0983	0.696242	7.15098	110.877	0.356168	10	110.877	10	7.15098	0.04	param	erlotinib	univariate	0.30294	TPX2 signature
erlotinib	univariate	EXO1	MCF10A	24	8.83269	0.914324	0.723722	59.0015	0.383224	3.61642	59.001	10	0.740175	0.04	param	erlotinib	univariate	0.30294	TPX2 signature
erlotinib	univariate	KIF11	MCF10A	3	62.8927	0	54.8477	54.8477	0.004	0	54.8477	NA	54.8477	NA	constant	erlotinib	univariate	0.30294	TPX2 signature
erlotinib	univariate	KIF20A	MCF10A	3	98.4011	0	43.3378	43.3378	100	0	43.3378	NA	43.3378	NA	constant	erlotinib	univariate	0.30294	TPX2 signature
erlotinib	univariate	KIF20A	MCF10A	24	16.9628	0.625731	4.06451	48.1741	100	10	48.1741	10	4.06451	0.04	param	erlotinib	univariate	0.30294	TPX2 signature
erlotinib	univariate	KIF2C	MCF10A	3	93.4262	0	7.36002	7.36002	100	0	7.36002	NA	7.36002	NA	constant	erlotinib	univariate	0.30294	TPX2 signature
erlotinib	univariate	KIF4A	MCF10A	3	63.3406	0	9.53993	9.53993	100	0	9.53993	NA	9.53993	NA	constant	erlotinib	univariate	0.30294	TPX2 signature
erlotinib	univariate	KIF4A	MCF10A	24	16.0714	0.784204	3.19549	67.4761	0.343181	2.75125	67.4701	10	3.36876	0.04	param	erlotinib	univariate	0.30294	TPX2 signature
erlotinib	univariate	MAD2L1	MCF10A	24	15.971	0.890647	2.39589	99.0906	0.368317	2.42941	99.0589	10	2.8335	0.04	param	erlotinib	univariate	0.30294	TPX2 signature
erlotinib	univariate	MCM2	MCF10A	3	159.605	0	9.67836	9.67836	100	0	9.67836	NA	9.67836	NA	constant	erlotinib	univariate	0.30294	TPX2 signature
erlotinib	univariate	MELK	MCF10A	24	31.8899	0	22.5819	22.5819	100	0	22.5819	NA	22.5819	NA	constant	erlotinib	univariate	0.30294	TPX2 signature
erlotinib	univariate	MYBL2	MCF10A	24	36.5261	0.610555	2.42898	107.411	0.568587	1.52106	106.088	10	4.24923	0.04	param	erlotinib	univariate	0.30294	TPX2 signature
erlotinib	univariate	OIP5	MCF10A	3	196.444	0	62.4397	62.4397	0.004	0	62.4397	NA	62.4397	NA	constant	erlotinib	univariate	0.30294	TPX2 signature
erlotinib	univariate	RACGAP1	MCF10A	3	143.497	0	107.984	107.984	0.004	0	107.984	NA	107.984	NA	constant	erlotinib	univariate	0.30294	TPX2 signature
erlotinib	univariate	RRM2	MCF10A	3	203.006	0	83.3036	83.3036	0.004	0	83.3036	NA	83.3036	NA	constant	erlotinib	univariate	0.30294	TPX2 signature
erlotinib	univariate	RRM2	MCF10A	24	29.2164	0.71595	-12.7274	92.3642	0.375503	1.76906	92.0489	10	-10.7646	0.04	param	erlotinib	univariate	0.30294	TPX2 signature
erlotinib	univariate	SPAG5	MCF10A	3	102.262	0	39.4747	39.4747	100	0	39.4747	NA	39.4747	NA	constant	erlotinib	univariate	0.30294	TPX2 signature
erlotinib	univariate	TACC3	MCF10A	24	7.34826	0.962843	10.4096	87.5412	0.364622	3.02611	87.5377	10	10.5056	0.04	param	erlotinib	univariate	0.30294	TPX2 signature
erlotinib	univariate	TPX2	MCF10A	3	77.3668	0	24.4804	24.4804	100	0	24.4804	NA	24.4804	NA	constant	erlotinib	univariate	0.30294	TPX2 signature
erlotinib	univariate	TPX2	MCF10A	24	33.5989	0.57094	1.13488	88.3045	0.289558	2.08143	88.2497	10	2.52808	0.04	param	erlotinib	univariate	0.30294	TPX2 signature
erlotinib	univariate	TTK	MCF10A	3	177.42	0	54.3718	54.3718	0.004	0	54.3718	NA	54.3718	NA	constant	erlotinib	univariate	0.30294	TPX2 signature
erlotinib	univariate	ZWINT	MCF10A	3	86.9667	0	-40.2993	-40.2993	100	0	-40.2993	NA	-40.2993	NA	constant	erlotinib	univariate	0.30294	TPX2 signature
erlotinib	univariate	ZWINT	MCF10A	24	29.3866	0.791242	-2.18707	125.965	0.521201	1.67273	125.056	10	-0.46188	0.04	param	erlotinib	univariate	0.30294	TPX2 signature
gefitinib	multivariate	cor_p_AC	MCF10A	3	24.6381	0.511668	-50	82.8032	0.0378556	0.705939	80.2615	10	17.6929	0.04	param	gefitinib	direction	0.15703	TPX2 signature
gefitinib	multivariate	cor_p_AC	MCF10A	24	16.2214	0.804931	-50	91.5512	0.0486668	1.41496	91.4757	10	11.0181	0.04	param	gefitinib	direction	0.15703	TPX2 signature
gefitinib	multivariate	cor_s_AC	MCF10A	3	22.0308	0.540523	-50	94.5275	0.0265956	0.804842	93.315	10	34.0269	0.04	param	gefitinib	direction	0.15703	TPX2 signature
gefitinib	multivariate	cor_s_AC	MCF10A	24	15.0429	0.869432	-50	98.7821	0.0521115	2.06177	98.7792	10	4.59472	0.04	param	gefitinib	direction	0.15703	TPX2 signature
gefitinib	multivariate	cos_AC	MCF10A	3	36.6666	0	75.5543	75.5543	0.004	0	75.5543	NA	75.5543	NA	constant	gefitinib	direction	0.15703	TPX2 signature
gefitinib	multivariate	cos_AC	MCF10A	24	6.62077	0.943825	4.79943	97.8003	0.0621015	2.02429	97.7971	10	31.8639	0.04	param	gefitinib	direction	0.15703	TPX2 signature
gefitinib	multivariate	cos_weight_AC	MCF10A	3	27.9311	0.532268	-50	84.838	0.0446788	1.47214	84.7912	10	11.9416	0.04	param	gefitinib	direction	0.15703	TPX2 signature
gefitinib	multivariate	cos_weight_AC	MCF10A	24	6.89329	0.963882	10.2789	97.7395	0.112135	2.9813	97.7394	10	14.147	0.04	param	gefitinib	direction	0.15703	TPX2 signature
gefitinib	multivariate	dot_p_AC	MCF10A	3	24.6564	0.585685	12.3545	82.2393	0.113271	10	82.2393	4.61624	12.3566	0.04	param	gefitinib	directionMagnitude	0.15703	TPX2 signature
gefitinib	multivariate	dot_p_AC	MCF10A	24	11.8479	0.924881	5.22532	93.9493	0.235917	2.56085	93.9432	10	6.15815	0.04	param	gefitinib	directionMagnitude	0.15703	TPX2 signature
gefitinib	multivariate	euc_AC	MCF10A	3	76.1093	0	121.951	121.951	0.004	0	121.951	NA	121.951	NA	constant	gefitinib	AC_similarity	0.15703	TPX2 signature
gefitinib	multivariate	euc_AC	MCF10A	24	39.9774	0.910166	365.908	103.139	0.04	-0.364747	365.908	0.04	103.139	10	nonparam	gefitinib	AC_similarity	0.15703	TPX2 signature
gefitinib	multivariate	euc_NC	MCF10A	3	48.7577	0	92.3753	92.3753	0.004	0	92.3753	NA	92.3753	NA	constant	gefitinib	magnitude	0.15703	TPX2 signature
gefitinib	multivariate	euc_NC	MCF10A	24	12.7272	0.897701	19.6364	96.4893	0.266739	3.23101	96.4886	10	19.8032	0.04	param	gefitinib	magnitude	0.15703	TPX2 signature
gefitinib	multivariate	num_readouts_changed	MCF10A	3	82.4485	0	86.6098	86.6098	0.004	0	86.6098	NA	86.6098	NA	constant	gefitinib	magnitude	0.15703	TPX2 signature
gefitinib	multivariate	num_readouts_changed	MCF10A	24	5.18846	0.987659	3.44362	100.605	0.155556	4.78128	100.605	10	3.59042	0.04	param	gefitinib	magnitude	0.15703	TPX2 signature
gefitinib	multivariate	scalar_projection_AC	MCF10A	3	24.6574	0.585645	12.3604	82.2419	0.113272	10	82.2419	4.61624	12.3625	0.04	param	gefitinib	directionMagnitude	0.15703	TPX2 signature
gefitinib	multivariate	scalar_projection_AC	MCF10A	24	11.8465	0.924892	5.22737	93.9579	0.235881	2.55957	93.9518	10	6.16273	0.04	param	gefitinib	directionMagnitude	0.15703	TPX2 signature
gefitinib	multivariate	vec_norm	MCF10A	3	48.7592	0	92.3779	92.3779	0.004	0	92.3779	NA	92.3779	NA	constant	gefitinib	magnitude	0.15703	TPX2 signature
gefitinib	multivariate	vec_norm	MCF10A	24	12.726	0.89776	19.6404	96.4983	0.266883	3.23451	96.4977	10	19.8058	0.04	param	gefitinib	magnitude	0.15703	TPX2 signature
gefitinib	univariate	ASPM	MCF10A	3	100.612	0	63.6173	63.6173	0.004	0	63.6173	NA	63.6173	NA	constant	gefitinib	univariate	0.15703	TPX2 signature
gefitinib	univariate	ASPM	MCF10A	24	16.6713	0.875896	2.75431	96.352	0.284399	2.45363	96.337	10	3.50867	0.04	param	gefitinib	univariate	0.15703	TPX2 signature
gefitinib	univariate	AURKB	MCF10A	24	39.3454	0.519981	-1.32318	89.2531	0.166584	2.87062	89.2524	10	0.160311	0.04	param	gefitinib	univariate	0.15703	TPX2 signature
gefitinib	univariate	BIRC5	MCF10A	3	29.4251	0	78.1131	78.1131	0.004	0	78.1131	NA	78.1131	NA	constant	gefitinib	univariate	0.15703	TPX2 signature
gefitinib	univariate	BIRC5	MCF10A	24	14.7678	0.903129	-0.181936	94.0472	0.189846	3.3986	94.0471	10	0.289474	0.04	param	gefitinib	univariate	0.15703	TPX2 signature
gefitinib	univariate	CCNA2	MCF10A	3	89.4736	0	157.271	157.271	0.004	0	157.271	NA	157.271	NA	constant	gefitinib	univariate	0.15703	TPX2 signature
gefitinib	univariate	CCNA2	MCF10A	24	25.0682	0.737858	-0.691938	89.9755	0.305609	2.1295	89.9216	10	0.486198	0.04	param	gefitinib	univariate	0.15703	TPX2 signature
gefitinib	univariate	CCNB1	MCF10A	24	34.1766	0.734856	-50	144.869	0.166425	0.780645	137.217	10	-1.80441	0.04	param	gefitinib	univariate	0.15703	TPX2 signature
gefitinib	univariate	CCNB2	MCF10A	24	26.4422	0.687321	-50	98.1233	0.0742558	1.01237	97.0954	10	1.59903	0.04	param	gefitinib	univariate	0.15703	TPX2 signature
gefitinib	univariate	CDC20	MCF10A	3	957.886	0	200.155	200.155	0.004	0	200.155	NA	200.155	NA	constant	gefitinib	univariate	0.15703	TPX2 signature
gefitinib	univariate	CDC20	MCF10A	24	49.1363	0	82.598	82.598	0.004	0	82.598	NA	82.598	NA	constant	gefitinib	univariate	0.15703	TPX2 signature
gefitinib	univariate	CDCA3	MCF10A	3	48.4313	0	58.5849	58.5849	0.004	0	58.5849	NA	58.5849	NA	constant	gefitinib	univariate	0.15703	TPX2 signature
gefitinib	univariate	CDCA3	MCF10A	24	12.2026	0.938516	-4.33438	99.6547	0.171616	2.98809	99.6541	10	-3.01166	0.04	param	gefitinib	univariate	0.15703	TPX2 signature
gefitinib	univariate	CDCA8	MCF10A	3	148.708	0	88.4956	88.4956	0.004	0	88.4956	NA	88.4956	NA	constant	gefitinib	univariate	0.15703	TPX2 signature
gefitinib	univariate	CDCA8	MCF10A	24	32.0194	0.665459	3.83078	96.7096	0.237514	3.17504	96.709	10	4.15444	0.04	param	gefitinib	univariate	0.15703	TPX2 signature
gefitinib	univariate	CDKN3	MCF10A	3	96.3985	0	157.783	157.783	0.004	0	157.783	NA	157.783	NA	constant	gefitinib	univariate	0.15703	TPX2 signature
gefitinib	univariate	CENPA	MCF10A	3	51.551	0	66.5667	66.5667	0.004	0	66.5667	NA	66.5667	NA	constant	gefitinib	univariate	0.15703	TPX2 signature
gefitinib	univariate	CENPA	MCF10A	24	13.9379	0.882209	9.31043	90.9654	0.163761	3.59288	90.9654	10	9.82312	0.04	param	gefitinib	univariate	0.15703	TPX2 signature
gefitinib	univariate	EXO1	MCF10A	24	14.2651	0.90075	7.67761	96.1875	0.179278	3.99846	96.1875	10	7.89692	0.04	param	gefitinib	univariate	0.15703	TPX2 signature
gefitinib	univariate	KIF11	MCF10A	3	70.1632	0	26.0776	26.0776	100	0	26.0776	NA	26.0776	NA	constant	gefitinib	univariate	0.15703	TPX2 signature
gefitinib	univariate	KIF20A	MCF10A	3	31.2838	0	83.7986	83.7986	0.004	0	83.7986	NA	83.7986	NA	constant	gefitinib	univariate	0.15703	TPX2 signature
gefitinib	univariate	KIF20A	MCF10A	24	15.5061	0.880014	2.92434	92.4626	0.182179	3.16345	92.4623	10	3.65802	0.04	param	gefitinib	univariate	0.15703	TPX2 signature
gefitinib	univariate	KIF2C	MCF10A	3	72.6995	0	107.159	107.159	0.004	0	107.159	NA	107.159	NA	constant	gefitinib	univariate	0.15703	TPX2 signature
gefitinib	univariate	KIF4A	MCF10A	3	33.3462	0.527142	-33.959	51.1437	0.214706	1.60964	50.9684	10	-28.624	0.04	param	gefitinib	univariate	0.15703	TPX2 signature
gefitinib	univariate	KIF4A	MCF10A	24	11.7042	0.915684	9.1823	86.9314	0.16901	5.21882	86.9314	10	9.2244	0.04	param	gefitinib	univariate	0.15703	TPX2 signature
gefitinib	univariate	MAD2L1	MCF10A	24	16.2449	0.862839	-5.90062	93.2714	0.262545	1.43498	92.7397	10	0.344648	0.04	param	gefitinib	univariate	0.15703	TPX2 signature
gefitinib	univariate	MCM2	MCF10A	3	184.994	0	43.159	43.159	100	0	43.159	NA	43.159	NA	constant	gefitinib	univariate	0.15703	TPX2 signature
gefitinib	univariate	MELK	MCF10A	24	21.0046	0.797785	3.1642	86.5072	0.295809	3.89762	86.5072	10	3.19839	0.04	param	gefitinib	univariate	0.15703	TPX2 signature
gefitinib	univariate	MYBL2	MCF10A	24	16.0962	0.909468	1.2573	108.647	0.252489	2.66454	108.641	10	2.04372	0.04	param	gefitinib	univariate	0.15703	TPX2 signature
gefitinib	univariate	OIP5	MCF10A	3	69.8135	0	129.521	129.521	0.004	0	129.521	NA	129.521	NA	constant	gefitinib	univariate	0.15703	TPX2 signature
gefitinib	univariate	RACGAP1	MCF10A	3	136.525	0	167.214	167.214	0.004	0	167.214	NA	167.214	NA	constant	gefitinib	univariate	0.15703	TPX2 signature
gefitinib	univariate	RRM2	MCF10A	3	109.778	0	87.452	87.452	0.004	0	87.452	NA	87.452	NA	constant	gefitinib	univariate	0.15703	TPX2 signature
gefitinib	univariate	RRM2	MCF10A	24	11.3044	0.938265	4.18518	92.6707	0.297078	3.65285	92.6705	10	4.24348	0.04	param	gefitinib	univariate	0.15703	TPX2 signature
gefitinib	univariate	SPAG5	MCF10A	3	92.7978	0	118.447	118.447	0.004	0	118.447	NA	118.447	NA	constant	gefitinib	univariate	0.15703	TPX2 signature
gefitinib	univariate	TACC3	MCF10A	24	23.4112	0.764247	15.0831	103.63	0.251793	2.70078	103.626	10	15.6944	0.04	param	gefitinib	univariate	0.15703	TPX2 signature
gefitinib	univariate	TPX2	MCF10A	3	85.5756	0	94.4931	94.4931	0.004	0	94.4931	NA	94.4931	NA	constant	gefitinib	univariate	0.15703	TPX2 signature
gefitinib	univariate	TPX2	MCF10A	24	18.5755	0.878467	3.07655	113.292	0.196188	2.46082	113.285	10	5.23517	0.04	param	gefitinib	univariate	0.15703	TPX2 signature
gefitinib	univariate	TTK	MCF10A	3	90.2938	0	162.949	162.949	0.004	0	162.949	NA	162.949	NA	constant	gefitinib	univariate	0.15703	TPX2 signature
gefitinib	univariate	ZWINT	MCF10A	3	67.4866	0	24.9458	24.9458	100	0	24.9458	NA	24.9458	NA	constant	gefitinib	univariate	0.15703	TPX2 signature
gefitinib	univariate	ZWINT	MCF10A	24	17.5107	0.861968	14.2239	102.947	0.273844	3.35187	102.947	10	14.3642	0.04	param	gefitinib	univariate	0.15703	TPX2 signature
HG-5-88-01	multivariate	cor_p_AC	MCF10A	3	33.7808	0	5.04046	5.04046	100	0	5.04046	NA	5.04046	NA	constant	hg58801	direction	7.7862	TPX2 signature
HG-5-88-01	multivariate	cor_p_AC	MCF10A	24	36.3011	0	24.5929	24.5929	100	0	24.5929	NA	24.5929	NA	constant	hg58801	direction	7.7862	TPX2 signature
HG-5-88-01	multivariate	cor_s_AC	MCF10A	3	36.631	0	6.236	6.236	100	0	6.236	NA	6.236	NA	constant	hg58801	direction	7.7862	TPX2 signature
HG-5-88-01	multivariate	cor_s_AC	MCF10A	24	31.68	0	34.3067	34.3067	100	0	34.3067	NA	34.3067	NA	constant	hg58801	direction	7.7862	TPX2 signature
HG-5-88-01	multivariate	cos_AC	MCF10A	3	37.0866	0	1.04041	1.04041	100	0	1.04041	NA	1.04041	NA	constant	hg58801	direction	7.7862	TPX2 signature
HG-5-88-01	multivariate	cos_AC	MCF10A	24	17.3619	0.632942	33.9273	85.0499	0.448672	1.61115	84.7081	10	34.9468	0.04	param	hg58801	direction	7.7862	TPX2 signature
HG-5-88-01	multivariate	cos_weight_AC	MCF10A	3	61.8163	0	1.39929	1.39929	100	0	1.39929	NA	1.39929	NA	constant	hg58801	direction	7.7862	TPX2 signature
HG-5-88-01	multivariate	cos_weight_AC	MCF10A	24	10.929	0.87377	13.4178	92.1281	1.46116	1.05319	82.9556	10	15.1578	0.04	param	hg58801	direction	7.7862	TPX2 signature
HG-5-88-01	multivariate	dot_p_AC	MCF10A	3	65.9601	0	-0.569525	-0.569525	100	0	-0.569525	NA	-0.569525	NA	constant	hg58801	directionMagnitude	7.7862	TPX2 signature
HG-5-88-01	multivariate	dot_p_AC	MCF10A	24	7.73878	0	11.7945	11.7945	100	0	11.7945	NA	11.7945	NA	constant	hg58801	directionMagnitude	7.7862	TPX2 signature
HG-5-88-01	multivariate	euc_AC	MCF10A	3	113.928	0	159.391	159.391	0.004	0	159.391	NA	159.391	NA	constant	hg58801	AC_similarity	7.7862	TPX2 signature
HG-5-88-01	multivariate	euc_AC	MCF10A	24	13.9716	0.829389	361.736	293.15	0.0557104	0.00114886	361.752	0.0775913	293.15	10	nonparam	hg58801	AC_similarity	7.7862	TPX2 signature
HG-5-88-01	multivariate	euc_NC	MCF10A	3	73.8094	0	78.0896	78.0896	0.004	0	78.0896	NA	78.0896	NA	constant	hg58801	magnitude	7.7862	TPX2 signature
HG-5-88-01	multivariate	euc_NC	MCF10A	24	6.59837	0	18.2439	18.2439	100	0	18.2439	NA	18.2439	NA	constant	hg58801	magnitude	7.7862	TPX2 signature
HG-5-88-01	multivariate	num_readouts_changed	MCF10A	3	174.993	0	18.1712	18.1712	100	0	18.1712	NA	18.1712	NA	constant	hg58801	magnitude	7.7862	TPX2 signature
HG-5-88-01	multivariate	num_readouts_changed	MCF10A	24	7.54501	0.79683	10.1656	54.7944	3.73034	1.41413	45.9268	10	10.2387	0.04	param	hg58801	magnitude	7.7862	TPX2 signature
HG-5-88-01	multivariate	scalar_projection_AC	MCF10A	3	65.9615	0	-0.562773	-0.562773	100	0	-0.562773	NA	-0.562773	NA	constant	hg58801	directionMagnitude	7.7862	TPX2 signature
HG-5-88-01	multivariate	scalar_projection_AC	MCF10A	24	7.73835	0	11.789	11.789	100	0	11.789	NA	11.789	NA	constant	hg58801	directionMagnitude	7.7862	TPX2 signature
HG-5-88-01	multivariate	vec_norm	MCF10A	3	73.8123	0	78.0903	78.0903	0.004	0	78.0903	NA	78.0903	NA	constant	hg58801	magnitude	7.7862	TPX2 signature
HG-5-88-01	multivariate	vec_norm	MCF10A	24	6.59532	0	18.2419	18.2419	100	0	18.2419	NA	18.2419	NA	constant	hg58801	magnitude	7.7862	TPX2 signature
HG-5-88-01	univariate	ASPM	MCF10A	3	210.428	0	70.9108	70.9108	0.004	0	70.9108	NA	70.9108	NA	constant	hg58801	univariate	7.7862	TPX2 signature
HG-5-88-01	univariate	ASPM	MCF10A	24	11.1297	0	-3.38624	-3.38624	100	0	-3.38624	NA	-3.38624	NA	constant	hg58801	univariate	7.7862	TPX2 signature
HG-5-88-01	univariate	AURKB	MCF10A	24	11.8821	0	13.0374	13.0374	100	0	13.0374	NA	13.0374	NA	constant	hg58801	univariate	7.7862	TPX2 signature
HG-5-88-01	univariate	BIRC5	MCF10A	3	159.3	0	-9.7426	-9.7426	100	0	-9.7426	NA	-9.7426	NA	constant	hg58801	univariate	7.7862	TPX2 signature
HG-5-88-01	univariate	BIRC5	MCF10A	24	12.5062	0	12.9062	12.9062	100	0	12.9062	NA	12.9062	NA	constant	hg58801	univariate	7.7862	TPX2 signature
HG-5-88-01	univariate	CCNA2	MCF10A	3	212.823	0	-48.5961	-48.5961	100	0	-48.5961	NA	-48.5961	NA	constant	hg58801	univariate	7.7862	TPX2 signature
HG-5-88-01	univariate	CCNA2	MCF10A	24	10.3087	0	6.56246	6.56246	100	0	6.56246	NA	6.56246	NA	constant	hg58801	univariate	7.7862	TPX2 signature
HG-5-88-01	univariate	CCNB1	MCF10A	24	11.3274	0.667362	1.74096	80.4299	2.72293	0.4532	52.3587	10	11.8659	0.04	param	hg58801	univariate	7.7862	TPX2 signature
HG-5-88-01	univariate	CCNB2	MCF10A	24	11.4622	0	14.3223	14.3223	100	0	14.3223	NA	14.3223	NA	constant	hg58801	univariate	7.7862	TPX2 signature
HG-5-88-01	univariate	CDC20	MCF10A	3	973.622	0	-88.6022	-88.6022	100	0	-88.6022	NA	-88.6022	NA	constant	hg58801	univariate	7.7862	TPX2 signature
HG-5-88-01	univariate	CDC20	MCF10A	24	8.34516	0	16.2149	16.2149	100	0	16.2149	NA	16.2149	NA	constant	hg58801	univariate	7.7862	TPX2 signature
HG-5-88-01	univariate	CDCA3	MCF10A	3	76.3442	0	0.571795	0.571795	100	0	0.571795	NA	0.571795	NA	constant	hg58801	univariate	7.7862	TPX2 signature
HG-5-88-01	univariate	CDCA3	MCF10A	24	12.2146	0	17.9807	17.9807	100	0	17.9807	NA	17.9807	NA	constant	hg58801	univariate	7.7862	TPX2 signature
HG-5-88-01	univariate	CDCA8	MCF10A	3	141.332	0	-67.8075	-67.8075	100	0	-67.8075	NA	-67.8075	NA	constant	hg58801	univariate	7.7862	TPX2 signature
HG-5-88-01	univariate	CDCA8	MCF10A	24	15.7845	0	21.6176	21.6176	100	0	21.6176	NA	21.6176	NA	constant	hg58801	univariate	7.7862	TPX2 signature
HG-5-88-01	univariate	CDKN3	MCF10A	3	144.855	0	-10.2003	-10.2003	100	0	-10.2003	NA	-10.2003	NA	constant	hg58801	univariate	7.7862	TPX2 signature
HG-5-88-01	univariate	CENPA	MCF10A	3	63.864	0	-0.792479	-0.792479	100	0	-0.792479	NA	-0.792479	NA	constant	hg58801	univariate	7.7862	TPX2 signature
HG-5-88-01	univariate	CENPA	MCF10A	24	10.0184	0	14.9888	14.9888	100	0	14.9888	NA	14.9888	NA	constant	hg58801	univariate	7.7862	TPX2 signature
HG-5-88-01	univariate	EXO1	MCF10A	24	15.6504	0	22.1291	22.1291	100	0	22.1291	NA	22.1291	NA	constant	hg58801	univariate	7.7862	TPX2 signature
HG-5-88-01	univariate	KIF11	MCF10A	3	83.9854	0	-18.0067	-18.0067	100	0	-18.0067	NA	-18.0067	NA	constant	hg58801	univariate	7.7862	TPX2 signature
HG-5-88-01	univariate	KIF20A	MCF10A	3	124.448	0	18.433	18.433	100	0	18.433	NA	18.433	NA	constant	hg58801	univariate	7.7862	TPX2 signature
HG-5-88-01	univariate	KIF20A	MCF10A	24	14.4802	0	9.72345	9.72345	100	0	9.72345	NA	9.72345	NA	constant	hg58801	univariate	7.7862	TPX2 signature
HG-5-88-01	univariate	KIF2C	MCF10A	3	151.76	0	44.1637	44.1637	100	0	44.1637	NA	44.1637	NA	constant	hg58801	univariate	7.7862	TPX2 signature
HG-5-88-01	univariate	KIF4A	MCF10A	3	46.3356	0	5.01584	5.01584	100	0	5.01584	NA	5.01584	NA	constant	hg58801	univariate	7.7862	TPX2 signature
HG-5-88-01	univariate	KIF4A	MCF10A	24	11.3897	0	5.34977	5.34977	100	0	5.34977	NA	5.34977	NA	constant	hg58801	univariate	7.7862	TPX2 signature
HG-5-88-01	univariate	MAD2L1	MCF10A	24	9.53229	0	12.3734	12.3734	100	0	12.3734	NA	12.3734	NA	constant	hg58801	univariate	7.7862	TPX2 signature
HG-5-88-01	univariate	MCM2	MCF10A	3	144.266	0	-81.114	-81.114	100	0	-81.114	NA	-81.114	NA	constant	hg58801	univariate	7.7862	TPX2 signature
HG-5-88-01	univariate	MELK	MCF10A	24	13.3377	0	5.78452	5.78452	100	0	5.78452	NA	5.78452	NA	constant	hg58801	univariate	7.7862	TPX2 signature
HG-5-88-01	univariate	MYBL2	MCF10A	24	7.61508	0	22.5435	22.5435	100	0	22.5435	NA	22.5435	NA	constant	hg58801	univariate	7.7862	TPX2 signature
HG-5-88-01	univariate	OIP5	MCF10A	3	73.0406	0	-33.7287	-33.7287	100	0	-33.7287	NA	-33.7287	NA	constant	hg58801	univariate	7.7862	TPX2 signature
HG-5-88-01	univariate	RACGAP1	MCF10A	3	112.818	0	130.081	130.081	0.004	0	130.081	NA	130.081	NA	constant	hg58801	univariate	7.7862	TPX2 signature
HG-5-88-01	univariate	RRM2	MCF10A	3	96.1733	0	6.27543	6.27543	100	0	6.27543	NA	6.27543	NA	constant	hg58801	univariate	7.7862	TPX2 signature
HG-5-88-01	univariate	RRM2	MCF10A	24	11.3923	0	7.70301	7.70301	100	0	7.70301	NA	7.70301	NA	constant	hg58801	univariate	7.7862	TPX2 signature
HG-5-88-01	univariate	SPAG5	MCF10A	3	78.8257	0	-1.04072	-1.04072	100	0	-1.04072	NA	-1.04072	NA	constant	hg58801	univariate	7.7862	TPX2 signature
HG-5-88-01	univariate	TACC3	MCF10A	24	9.95405	0	17.0464	17.0464	100	0	17.0464	NA	17.0464	NA	constant	hg58801	univariate	7.7862	TPX2 signature
HG-5-88-01	univariate	TPX2	MCF10A	3	117.19	0	1.78264	1.78264	100	0	1.78264	NA	1.78264	NA	constant	hg58801	univariate	7.7862	TPX2 signature
HG-5-88-01	univariate	TPX2	MCF10A	24	10.9708	0	10.7136	10.7136	100	0	10.7136	NA	10.7136	NA	constant	hg58801	univariate	7.7862	TPX2 signature
HG-5-88-01	univariate	TTK	MCF10A	3	74.0117	0	-2.33689	-2.33689	100	0	-2.33689	NA	-2.33689	NA	constant	hg58801	univariate	7.7862	TPX2 signature
HG-5-88-01	univariate	ZWINT	MCF10A	3	66.3371	0	3.54949	3.54949	100	0	3.54949	NA	3.54949	NA	constant	hg58801	univariate	7.7862	TPX2 signature
HG-5-88-01	univariate	ZWINT	MCF10A	24	13.6174	0	11.5719	11.5719	100	0	11.5719	NA	11.5719	NA	constant	hg58801	univariate	7.7862	TPX2 signature
lapatinib	multivariate	cor_p_AC	MCF10A	3	30.3504	0	31.1386	31.1386	100	0	31.1386	NA	31.1386	NA	constant	lapatinib	direction	6.6344	TPX2 signature
lapatinib	multivariate	cor_p_AC	MCF10A	24	28.707	0.567609	3.22697	89.5062	3.17199	1.6074	77.7391	10	3.30328	0.04	param	lapatinib	direction	6.6344	TPX2 signature
lapatinib	multivariate	cor_s_AC	MCF10A	3	33.7602	0	39.4899	39.4899	100	0	39.4899	NA	39.4899	NA	constant	lapatinib	direction	6.6344	TPX2 signature
lapatinib	multivariate	cor_s_AC	MCF10A	24	32.532	0.598749	-3.96902	87.5943	2.25291	1.916	82.6137	10	-3.92855	0.04	param	lapatinib	direction	6.6344	TPX2 signature
lapatinib	multivariate	cos_AC	MCF10A	3	33.961	0	41.7439	41.7439	100	0	41.7439	NA	41.7439	NA	constant	lapatinib	direction	6.6344	TPX2 signature
lapatinib	multivariate	cos_AC	MCF10A	24	23.1773	0.694662	16.4119	96.6646	2.12249	1.86804	92.4611	10	16.46	0.04	param	lapatinib	direction	6.6344	TPX2 signature
lapatinib	multivariate	cos_weight_AC	MCF10A	3	31.9448	0	30.8474	30.8474	100	0	30.8474	NA	30.8474	NA	constant	lapatinib	direction	6.6344	TPX2 signature
lapatinib	multivariate	cos_weight_AC	MCF10A	24	15.4367	0.857871	6.33366	124.958	4.81946	1.43645	94.1733	10	6.45515	0.04	param	lapatinib	direction	6.6344	TPX2 signature
lapatinib	multivariate	dot_p_AC	MCF10A	3	41.3894	0	32.3759	32.3759	100	0	32.3759	NA	32.3759	NA	constant	lapatinib	directionMagnitude	6.6344	TPX2 signature
lapatinib	multivariate	dot_p_AC	MCF10A	24	6.55316	0.92291	3.06978	500	45.6961	1.40449	55.6617	10	3.09499	0.04	param	lapatinib	directionMagnitude	6.6344	TPX2 signature
lapatinib	multivariate	euc_AC	MCF10A	3	109.067	0	135.781	135.781	0.004	0	135.781	NA	135.781	NA	constant	lapatinib	AC_similarity	6.6344	TPX2 signature
lapatinib	multivariate	euc_AC	MCF10A	24	24.7471	0.924155	365.242	180.791	0.172302	0.228884	380.95	0.364113	180.791	10	nonparam	lapatinib	AC_similarity	6.6344	TPX2 signature
lapatinib	multivariate	euc_NC	MCF10A	3	72.1251	0	76.3444	76.3444	0.004	0	76.3444	NA	76.3444	NA	constant	lapatinib	magnitude	6.6344	TPX2 signature
lapatinib	multivariate	euc_NC	MCF10A	24	14.0592	0.652926	14.1374	500	54.4113	1.35014	58.9314	10	14.1659	0.04	param	lapatinib	magnitude	6.6344	TPX2 signature
lapatinib	multivariate	num_readouts_changed	MCF10A	3	38.9852	0	27.7233	27.7233	100	0	27.7233	NA	27.7233	NA	constant	lapatinib	magnitude	6.6344	TPX2 signature
lapatinib	multivariate	num_readouts_changed	MCF10A	24	7.93817	0.961273	3.82578	500	23.2478	1.77567	94.4891	10	3.83191	0.04	param	lapatinib	magnitude	6.6344	TPX2 signature
lapatinib	multivariate	scalar_projection_AC	MCF10A	3	41.3922	0	32.3775	32.3775	100	0	32.3775	NA	32.3775	NA	constant	lapatinib	directionMagnitude	6.6344	TPX2 signature
lapatinib	multivariate	scalar_projection_AC	MCF10A	24	6.55307	0.922911	3.07127	500	45.7284	1.40382	55.6644	10	3.09657	0.04	param	lapatinib	directionMagnitude	6.6344	TPX2 signature
lapatinib	multivariate	vec_norm	MCF10A	3	72.1256	0	76.3465	76.3465	0.004	0	76.3465	NA	76.3465	NA	constant	lapatinib	magnitude	6.6344	TPX2 signature
lapatinib	multivariate	vec_norm	MCF10A	24	14.0565	0.653148	14.1225	500	54.5837	1.34737	58.9354	10	14.1515	0.04	param	lapatinib	magnitude	6.6344	TPX2 signature
lapatinib	univariate	ASPM	MCF10A	3	151.313	0	21.1133	21.1133	100	0	21.1133	NA	21.1133	NA	constant	lapatinib	univariate	6.6344	TPX2 signature
lapatinib	univariate	ASPM	MCF10A	24	12.7452	0.864735	1.10083	74.2074	4.02528	10	74.1993	10	1.10083	0.04	param	lapatinib	univariate	6.6344	TPX2 signature
lapatinib	univariate	AURKB	MCF10A	24	16.0467	0.7522	3.34527	500	48.5996	1.19152	68.8789	10	3.45013	0.04	param	lapatinib	univariate	6.6344	TPX2 signature
lapatinib	univariate	BIRC5	MCF10A	3	25.0005	0	37.86	37.86	100	0	37.86	NA	37.86	NA	constant	lapatinib	univariate	6.6344	TPX2 signature
lapatinib	univariate	BIRC5	MCF10A	24	5.4512	0.945032	-0.811389	500	55.8256	1.243	52.0254	10	-0.749636	0.04	param	lapatinib	univariate	6.6344	TPX2 signature
lapatinib	univariate	CCNA2	MCF10A	3	104.624	0	99.2872	99.2872	0.004	0	99.2872	NA	99.2872	NA	constant	lapatinib	univariate	6.6344	TPX2 signature
lapatinib	univariate	CCNA2	MCF10A	24	13.2462	0.628693	-0.278678	41.6634	100	2.52615	38.5277	10	-0.278223	0.04	param	lapatinib	univariate	6.6344	TPX2 signature
lapatinib	univariate	CCNB1	MCF10A	24	7.20156	0.970207	-3.65074	500	36.4964	1.10723	93.3329	10	-3.38511	0.04	param	lapatinib	univariate	6.6344	TPX2 signature
lapatinib	univariate	CCNB2	MCF10A	24	7.50821	0.935408	-3.91808	61.1258	3.64474	10	61.1231	10	-3.91808	0.04	param	lapatinib	univariate	6.6344	TPX2 signature
lapatinib	univariate	CDC20	MCF10A	3	1111.23	0	39.8285	39.8285	100	0	39.8285	NA	39.8285	NA	constant	lapatinib	univariate	6.6344	TPX2 signature
lapatinib	univariate	CDC20	MCF10A	24	56.5661	0	17.4741	17.4741	100	0	17.4741	NA	17.4741	NA	constant	lapatinib	univariate	6.6344	TPX2 signature
lapatinib	univariate	CDCA3	MCF10A	3	41.1109	0	30.4426	30.4426	100	0	30.4426	NA	30.4426	NA	constant	lapatinib	univariate	6.6344	TPX2 signature
lapatinib	univariate	CDCA3	MCF10A	24	18.8002	0.721705	8.20276	500	23.9478	2.07994	76.9891	10	8.20359	0.04	param	lapatinib	univariate	6.6344	TPX2 signature
lapatinib	univariate	CDCA8	MCF10A	3	150.571	0	28.758	28.758	100	0	28.758	NA	28.758	NA	constant	lapatinib	univariate	6.6344	TPX2 signature
lapatinib	univariate	CDCA8	MCF10A	24	18.6005	0.761926	-1.50686	500	43.9771	1.13946	76.7721	10	-1.33513	0.04	param	lapatinib	univariate	6.6344	TPX2 signature
lapatinib	univariate	CDKN3	MCF10A	3	112.409	0	52.8909	52.8909	0.004	0	52.8909	NA	52.8909	NA	constant	lapatinib	univariate	6.6344	TPX2 signature
lapatinib	univariate	CENPA	MCF10A	3	41.2337	0	15.9537	15.9537	100	0	15.9537	NA	15.9537	NA	constant	lapatinib	univariate	6.6344	TPX2 signature
lapatinib	univariate	CENPA	MCF10A	24	6.23176	0.949431	8.61525	69.7577	4.08881	10	69.7497	10	8.61525	0.04	param	lapatinib	univariate	6.6344	TPX2 signature
lapatinib	univariate	EXO1	MCF10A	24	10.5023	0.827236	0.230252	52.3066	4.06357	10	52.3002	10	0.230252	0.04	param	lapatinib	univariate	6.6344	TPX2 signature
lapatinib	univariate	KIF11	MCF10A	3	81.8037	0	18.3011	18.3011	100	0	18.3011	NA	18.3011	NA	constant	lapatinib	univariate	6.6344	TPX2 signature
lapatinib	univariate	KIF20A	MCF10A	3	66.9999	0	40.7574	40.7574	100	0	40.7574	NA	40.7574	NA	constant	lapatinib	univariate	6.6344	TPX2 signature
lapatinib	univariate	KIF20A	MCF10A	24	32.6916	0	18.0836	18.0836	100	0	18.0836	NA	18.0836	NA	constant	lapatinib	univariate	6.6344	TPX2 signature
lapatinib	univariate	KIF2C	MCF10A	3	57.1374	0	-2.86187	-2.86187	100	0	-2.86187	NA	-2.86187	NA	constant	lapatinib	univariate	6.6344	TPX2 signature
lapatinib	univariate	KIF4A	MCF10A	3	41.9693	0	6.869	6.869	100	0	6.869	NA	6.869	NA	constant	lapatinib	univariate	6.6344	TPX2 signature
lapatinib	univariate	KIF4A	MCF10A	24	6.50313	0.912889	6.55664	500	37.9706	1.66399	54.8928	10	6.56213	0.04	param	lapatinib	univariate	6.6344	TPX2 signature
lapatinib	univariate	MAD2L1	MCF10A	24	15.5856	0	11.825	11.825	100	0	11.825	NA	11.825	NA	constant	lapatinib	univariate	6.6344	TPX2 signature
lapatinib	univariate	MCM2	MCF10A	3	142.133	0	129.957	129.957	0.004	0	129.957	NA	129.957	NA	constant	lapatinib	univariate	6.6344	TPX2 signature
lapatinib	univariate	MELK	MCF10A	24	14.013	0.637766	-5.54653	36.839	100	10	36.837	10	-5.54653	0.04	param	lapatinib	univariate	6.6344	TPX2 signature
lapatinib	univariate	MYBL2	MCF10A	24	44.2355	0	9.75254	9.75254	100	0	9.75254	NA	9.75254	NA	constant	lapatinib	univariate	6.6344	TPX2 signature
lapatinib	univariate	OIP5	MCF10A	3	102.244	0	111.95	111.95	0.004	0	111.95	NA	111.95	NA	constant	lapatinib	univariate	6.6344	TPX2 signature
lapatinib	univariate	RACGAP1	MCF10A	3	114.581	0	74.5014	74.5014	0.004	0	74.5014	NA	74.5014	NA	constant	lapatinib	univariate	6.6344	TPX2 signature
lapatinib	univariate	RRM2	MCF10A	3	118.286	0	12.8428	12.8428	100	0	12.8428	NA	12.8428	NA	constant	lapatinib	univariate	6.6344	TPX2 signature
lapatinib	univariate	RRM2	MCF10A	24	16.2212	0.663854	-5.49396	45.5284	100	10	45.5272	10	-5.49396	0.04	param	lapatinib	univariate	6.6344	TPX2 signature
lapatinib	univariate	SPAG5	MCF10A	3	64.3993	0	45.9297	45.9297	100	0	45.9297	NA	45.9297	NA	constant	lapatinib	univariate	6.6344	TPX2 signature
lapatinib	univariate	TACC3	MCF10A	24	14.1601	0.747697	8.23311	500	61.4785	1.11449	65.6242	10	8.37119	0.04	param	lapatinib	univariate	6.6344	TPX2 signature
lapatinib	univariate	TPX2	MCF10A	3	91.5882	0	-9.00468	-9.00468	100	0	-9.00468	NA	-9.00468	NA	constant	lapatinib	univariate	6.6344	TPX2 signature
lapatinib	univariate	TPX2	MCF10A	24	17.3245	0.728341	3.87357	500	56.1218	1.07706	70.8268	10	4.07579	0.04	param	lapatinib	univariate	6.6344	TPX2 signature
lapatinib	univariate	TTK	MCF10A	3	130.185	0	85.5611	85.5611	0.004	0	85.5611	NA	85.5611	NA	constant	lapatinib	univariate	6.6344	TPX2 signature
lapatinib	univariate	ZWINT	MCF10A	3	53.2597	0	-3.24564	-3.24564	100	0	-3.24564	NA	-3.24564	NA	constant	lapatinib	univariate	6.6344	TPX2 signature
lapatinib	univariate	ZWINT	MCF10A	24	15.849	0.666992	6.47921	142.668	10.568	10	56.228	10	6.47921	0.04	param	lapatinib	univariate	6.6344	TPX2 signature
neratinib	multivariate	cor_p_AC	MCF10A	3	35.4908	0	25.9011	25.9011	100	0	25.9011	NA	25.9011	NA	constant	neratinib	direction	0.034144	TPX2 signature
neratinib	multivariate	cor_p_AC	MCF10A	24	11.1158	0	72.2245	72.2245	0.004	0	72.2245	NA	72.2245	NA	constant	neratinib	direction	0.034144	TPX2 signature
neratinib	multivariate	cor_s_AC	MCF10A	3	26.2323	0	24.0225	24.0225	100	0	24.0225	NA	24.0225	NA	constant	neratinib	direction	0.034144	TPX2 signature
neratinib	multivariate	cor_s_AC	MCF10A	24	13.8451	0	74.1344	74.1344	0.004	0	74.1344	NA	74.1344	NA	constant	neratinib	direction	0.034144	TPX2 signature
neratinib	multivariate	cos_AC	MCF10A	3	36.6085	0	33.8485	33.8485	100	0	33.8485	NA	33.8485	NA	constant	neratinib	direction	0.034144	TPX2 signature
neratinib	multivariate	cos_AC	MCF10A	24	3.98295	0	92.1625	92.1625	0.004	0	92.1625	NA	92.1625	NA	constant	neratinib	direction	0.034144	TPX2 signature
neratinib	multivariate	cos_weight_AC	MCF10A	3	38.6542	0	30.0513	30.0513	100	0	30.0513	NA	30.0513	NA	constant	neratinib	direction	0.034144	TPX2 signature
neratinib	multivariate	cos_weight_AC	MCF10A	24	3.98574	0	92.1636	92.1636	0.004	0	92.1636	NA	92.1636	NA	constant	neratinib	direction	0.034144	TPX2 signature
neratinib	multivariate	dot_p_AC	MCF10A	3	45.8953	0	30.1134	30.1134	100	0	30.1134	NA	30.1134	NA	constant	neratinib	directionMagnitude	0.034144	TPX2 signature
neratinib	multivariate	dot_p_AC	MCF10A	24	8.89844	0	63.8219	63.8219	0.004	0	63.8219	NA	63.8219	NA	constant	neratinib	directionMagnitude	0.034144	TPX2 signature
neratinib	multivariate	euc_AC	MCF10A	3	56.5105	0	166.694	166.694	0.004	0	166.694	NA	166.694	NA	constant	neratinib	AC_similarity	0.034144	TPX2 signature
neratinib	multivariate	euc_AC	MCF10A	24	31.5777	0	174.921	174.921	0.004	0	174.921	NA	174.921	NA	constant	neratinib	AC_similarity	0.034144	TPX2 signature
neratinib	multivariate	euc_NC	MCF10A	3	33.6906	0	97.7503	97.7503	0.004	0	97.7503	NA	97.7503	NA	constant	neratinib	magnitude	0.034144	TPX2 signature
neratinib	multivariate	euc_NC	MCF10A	24	7.63524	0	70.0974	70.0974	0.004	0	70.0974	NA	70.0974	NA	constant	neratinib	magnitude	0.034144	TPX2 signature
neratinib	multivariate	num_readouts_changed	MCF10A	3	95.8905	0	123.303	123.303	0.004	0	123.303	NA	123.303	NA	constant	neratinib	magnitude	0.034144	TPX2 signature
neratinib	multivariate	num_readouts_changed	MCF10A	24	5.67424	0	93.9343	93.9343	0.004	0	93.9343	NA	93.9343	NA	constant	neratinib	magnitude	0.034144	TPX2 signature
neratinib	multivariate	scalar_projection_AC	MCF10A	3	45.9	0	30.116	30.116	100	0	30.116	NA	30.116	NA	constant	neratinib	directionMagnitude	0.034144	TPX2 signature
neratinib	multivariate	scalar_projection_AC	MCF10A	24	8.89921	0	63.8268	63.8268	0.004	0	63.8268	NA	63.8268	NA	constant	neratinib	directionMagnitude	0.034144	TPX2 signature
neratinib	multivariate	vec_norm	MCF10A	3	33.693	0	97.7478	97.7478	0.004	0	97.7478	NA	97.7478	NA	constant	neratinib	magnitude	0.034144	TPX2 signature
neratinib	multivariate	vec_norm	MCF10A	24	7.63252	0	70.0979	70.0979	0.004	0	70.0979	NA	70.0979	NA	constant	neratinib	magnitude	0.034144	TPX2 signature
neratinib	univariate	ASPM	MCF10A	3	135.221	0	102.153	102.153	0.004	0	102.153	NA	102.153	NA	constant	neratinib	univariate	0.034144	TPX2 signature
neratinib	univariate	ASPM	MCF10A	24	18.6797	0	49.6677	49.6677	100	0	49.6677	NA	49.6677	NA	constant	neratinib	univariate	0.034144	TPX2 signature
neratinib	univariate	AURKB	MCF10A	24	29.5834	0	9.42673	9.42673	100	0	9.42673	NA	9.42673	NA	constant	neratinib	univariate	0.034144	TPX2 signature
neratinib	univariate	BIRC5	MCF10A	3	43.0902	0	-4.10354	-4.10354	100	0	-4.10354	NA	-4.10354	NA	constant	neratinib	univariate	0.034144	TPX2 signature
neratinib	univariate	BIRC5	MCF10A	24	22.4665	0	76.9321	76.9321	0.004	0	76.9321	NA	76.9321	NA	constant	neratinib	univariate	0.034144	TPX2 signature
neratinib	univariate	CCNA2	MCF10A	3	173.549	0	-74.7248	-74.7248	100	0	-74.7248	NA	-74.7248	NA	constant	neratinib	univariate	0.034144	TPX2 signature
neratinib	univariate	CCNA2	MCF10A	24	16.5921	0	84.2088	84.2088	0.004	0	84.2088	NA	84.2088	NA	constant	neratinib	univariate	0.034144	TPX2 signature
neratinib	univariate	CCNB1	MCF10A	24	82.1093	0	53.3768	53.3768	0.004	0	53.3768	NA	53.3768	NA	constant	neratinib	univariate	0.034144	TPX2 signature
neratinib	univariate	CCNB2	MCF10A	24	22.9459	0	63.0741	63.0741	0.004	0	63.0741	NA	63.0741	NA	constant	neratinib	univariate	0.034144	TPX2 signature
neratinib	univariate	CDC20	MCF10A	3	152.075	0	-130.685	-130.685	100	0	-130.685	NA	-130.685	NA	constant	neratinib	univariate	0.034144	TPX2 signature
neratinib	univariate	CDC20	MCF10A	24	28.8755	0	64.8549	64.8549	0.004	0	64.8549	NA	64.8549	NA	constant	neratinib	univariate	0.034144	TPX2 signature
neratinib	univariate	CDCA3	MCF10A	3	42.8957	0	-1.98742	-1.98742	100	0	-1.98742	NA	-1.98742	NA	constant	neratinib	univariate	0.034144	TPX2 signature
neratinib	univariate	CDCA3	MCF10A	24	26.8151	0	90.526	90.526	0.004	0	90.526	NA	90.526	NA	constant	neratinib	univariate	0.034144	TPX2 signature
neratinib	univariate	CDCA8	MCF10A	3	137.746	0	59.601	59.601	0.004	0	59.601	NA	59.601	NA	constant	neratinib	univariate	0.034144	TPX2 signature
neratinib	univariate	CDCA8	MCF10A	24	16.2058	0	63.6372	63.6372	0.004	0	63.6372	NA	63.6372	NA	constant	neratinib	univariate	0.034144	TPX2 signature
neratinib	univariate	CDKN3	MCF10A	3	140.199	0	34.3055	34.3055	100	0	34.3055	NA	34.3055	NA	constant	neratinib	univariate	0.034144	TPX2 signature
neratinib	univariate	CENPA	MCF10A	3	35.0789	0	-7.69517	-7.69517	100	0	-7.69517	NA	-7.69517	NA	constant	neratinib	univariate	0.034144	TPX2 signature
neratinib	univariate	CENPA	MCF10A	24	40.6803	0	94.6313	94.6313	0.004	0	94.6313	NA	94.6313	NA	constant	neratinib	univariate	0.034144	TPX2 signature
neratinib	univariate	EXO1	MCF10A	24	16.4252	0	53.2436	53.2436	0.004	0	53.2436	NA	53.2436	NA	constant	neratinib	univariate	0.034144	TPX2 signature
neratinib	univariate	KIF11	MCF10A	3	82.4922	0	39.555	39.555	100	0	39.555	NA	39.555	NA	constant	neratinib	univariate	0.034144	TPX2 signature
neratinib	univariate	KIF20A	MCF10A	3	163.964	0	47.8116	47.8116	100	0	47.8116	NA	47.8116	NA	constant	neratinib	univariate	0.034144	TPX2 signature
neratinib	univariate	KIF20A	MCF10A	24	18.6206	0	39.2902	39.2902	100	0	39.2902	NA	39.2902	NA	constant	neratinib	univariate	0.034144	TPX2 signature
neratinib	univariate	KIF2C	MCF10A	3	131.58	0	14.0976	14.0976	100	0	14.0976	NA	14.0976	NA	constant	neratinib	univariate	0.034144	TPX2 signature
neratinib	univariate	KIF4A	MCF10A	3	36.1577	0	27.9741	27.9741	100	0	27.9741	NA	27.9741	NA	constant	neratinib	univariate	0.034144	TPX2 signature
neratinib	univariate	KIF4A	MCF10A	24	24.2218	0	45.7352	45.7352	100	0	45.7352	NA	45.7352	NA	constant	neratinib	univariate	0.034144	TPX2 signature
neratinib	univariate	MAD2L1	MCF10A	24	14.344	0	85.4036	85.4036	0.004	0	85.4036	NA	85.4036	NA	constant	neratinib	univariate	0.034144	TPX2 signature
neratinib	univariate	MCM2	MCF10A	3	168.733	0	22.125	22.125	100	0	22.125	NA	22.125	NA	constant	neratinib	univariate	0.034144	TPX2 signature
neratinib	univariate	MELK	MCF10A	24	10.2629	0	57.6672	57.6672	0.004	0	57.6672	NA	57.6672	NA	constant	neratinib	univariate	0.034144	TPX2 signature
neratinib	univariate	MYBL2	MCF10A	24	18.403	0	77.4509	77.4509	0.004	0	77.4509	NA	77.4509	NA	constant	neratinib	univariate	0.034144	TPX2 signature
neratinib	univariate	OIP5	MCF10A	3	110.446	0	66.722	66.722	0.004	0	66.722	NA	66.722	NA	constant	neratinib	univariate	0.034144	TPX2 signature
neratinib	univariate	RACGAP1	MCF10A	3	112.86	0	20.1908	20.1908	100	0	20.1908	NA	20.1908	NA	constant	neratinib	univariate	0.034144	TPX2 signature
neratinib	univariate	RRM2	MCF10A	3	223.027	0	225.206	225.206	0.004	0	225.206	NA	225.206	NA	constant	neratinib	univariate	0.034144	TPX2 signature
neratinib	univariate	RRM2	MCF10A	24	17.5071	0	75.5948	75.5948	0.004	0	75.5948	NA	75.5948	NA	constant	neratinib	univariate	0.034144	TPX2 signature
neratinib	univariate	SPAG5	MCF10A	3	85.3125	0	84.909	84.909	0.004	0	84.909	NA	84.909	NA	constant	neratinib	univariate	0.034144	TPX2 signature
neratinib	univariate	TACC3	MCF10A	24	16.8011	0	85.2133	85.2133	0.004	0	85.2133	NA	85.2133	NA	constant	neratinib	univariate	0.034144	TPX2 signature
neratinib	univariate	TPX2	MCF10A	3	75.5492	0	5.46007	5.46007	100	0	5.46007	NA	5.46007	NA	constant	neratinib	univariate	0.034144	TPX2 signature
neratinib	univariate	TPX2	MCF10A	24	31.7658	0	72.1011	72.1011	0.004	0	72.1011	NA	72.1011	NA	constant	neratinib	univariate	0.034144	TPX2 signature
neratinib	univariate	TTK	MCF10A	3	85.1966	0	41.7404	41.7404	100	0	41.7404	NA	41.7404	NA	constant	neratinib	univariate	0.034144	TPX2 signature
neratinib	univariate	ZWINT	MCF10A	3	178.812	0	32.8315	32.8315	100	0	32.8315	NA	32.8315	NA	constant	neratinib	univariate	0.034144	TPX2 signature
neratinib	univariate	ZWINT	MCF10A	24	31.5325	0	92.0383	92.0383	0.004	0	92.0383	NA	92.0383	NA	constant	neratinib	univariate	0.034144	TPX2 signature
pelitinib	multivariate	cor_p_AC	MCF10A	3	43.3301	0	30.4278	30.4278	100	0	30.4278	NA	30.4278	NA	constant	pelitinib	direction	0.051368	TPX2 signature
pelitinib	multivariate	cor_p_AC	MCF10A	24	12.1401	0	75.7513	75.7513	0.004	0	75.7513	NA	75.7513	NA	constant	pelitinib	direction	0.051368	TPX2 signature
pelitinib	multivariate	cor_s_AC	MCF10A	3	36.8357	0	38.7518	38.7518	100	0	38.7518	NA	38.7518	NA	constant	pelitinib	direction	0.051368	TPX2 signature
pelitinib	multivariate	cor_s_AC	MCF10A	24	15.1995	0	74.4655	74.4655	0.004	0	74.4655	NA	74.4655	NA	constant	pelitinib	direction	0.051368	TPX2 signature
pelitinib	multivariate	cos_AC	MCF10A	3	43.822	0	51.9084	51.9084	0.004	0	51.9084	NA	51.9084	NA	constant	pelitinib	direction	0.051368	TPX2 signature
pelitinib	multivariate	cos_AC	MCF10A	24	5.66386	0	91.233	91.233	0.004	0	91.233	NA	91.233	NA	constant	pelitinib	direction	0.051368	TPX2 signature
pelitinib	multivariate	cos_weight_AC	MCF10A	3	43.1691	0	48.3293	48.3293	100	0	48.3293	NA	48.3293	NA	constant	pelitinib	direction	0.051368	TPX2 signature
pelitinib	multivariate	cos_weight_AC	MCF10A	24	5.66309	0	91.2291	91.2291	0.004	0	91.2291	NA	91.2291	NA	constant	pelitinib	direction	0.051368	TPX2 signature
pelitinib	multivariate	dot_p_AC	MCF10A	3	52.6304	0	49.521	49.521	100	0	49.521	NA	49.521	NA	constant	pelitinib	directionMagnitude	0.051368	TPX2 signature
pelitinib	multivariate	dot_p_AC	MCF10A	24	7.33999	0.86154	70.6903	27.5451	100	0.859324	72.1534	0.108066	27.5451	10	nonparam	pelitinib	directionMagnitude	0.051368	TPX2 signature
pelitinib	multivariate	euc_AC	MCF10A	3	68.5467	0	155.855	155.855	0.004	0	155.855	NA	155.855	NA	constant	pelitinib	AC_similarity	0.051368	TPX2 signature
pelitinib	multivariate	euc_AC	MCF10A	24	31.1172	0.722536	165.915	500	10.6631	10	281.101	10	165.915	0.04	param	pelitinib	AC_similarity	0.051368	TPX2 signature
pelitinib	multivariate	euc_NC	MCF10A	3	34.7243	0	108.343	108.343	0.004	0	108.343	NA	108.343	NA	constant	pelitinib	magnitude	0.051368	TPX2 signature
pelitinib	multivariate	euc_NC	MCF10A	24	5.90328	0.903642	77.9368	33.7225	100	0.336233	77.9489	0.0819959	33.7225	10	nonparam	pelitinib	magnitude	0.051368	TPX2 signature
pelitinib	multivariate	num_readouts_changed	MCF10A	3	96.5787	0	92.4437	92.4437	0.004	0	92.4437	NA	92.4437	NA	constant	pelitinib	magnitude	0.051368	TPX2 signature
pelitinib	multivariate	num_readouts_changed	MCF10A	24	4.95256	0.94109	99.0202	52.2638	0.04	0.0493405	99.0202	0.04	52.2638	10	nonparam	pelitinib	magnitude	0.051368	TPX2 signature
pelitinib	multivariate	scalar_projection_AC	MCF10A	3	52.6267	0	49.5247	49.5247	100	0	49.5247	NA	49.5247	NA	constant	pelitinib	directionMagnitude	0.051368	TPX2 signature
pelitinib	multivariate	scalar_projection_AC	MCF10A	24	7.34076	0.861515	70.6883	27.5467	100	0.85978	72.1558	0.108066	27.5467	10	nonparam	pelitinib	directionMagnitude	0.051368	TPX2 signature
pelitinib	multivariate	vec_norm	MCF10A	3	34.7249	0	108.345	108.345	0.004	0	108.345	NA	108.345	NA	constant	pelitinib	magnitude	0.051368	TPX2 signature
pelitinib	multivariate	vec_norm	MCF10A	24	5.89518	0.903865	77.9312	33.724	100	0.345124	77.9464	0.0819959	33.724	10	nonparam	pelitinib	magnitude	0.051368	TPX2 signature
pelitinib	univariate	ASPM	MCF10A	3	151.887	0	58.7784	58.7784	0.004	0	58.7784	NA	58.7784	NA	constant	pelitinib	univariate	0.051368	TPX2 signature
pelitinib	univariate	ASPM	MCF10A	24	17.5746	0.796513	79.1994	-13.3995	100	-0.478573	79.1994	0.04	-13.3995	10	nonparam	pelitinib	univariate	0.051368	TPX2 signature
pelitinib	univariate	AURKB	MCF10A	24	25.317	0	27.2485	27.2485	100	0	27.2485	NA	27.2485	NA	constant	pelitinib	univariate	0.051368	TPX2 signature
pelitinib	univariate	BIRC5	MCF10A	3	30.2249	0	48.201	48.201	100	0	48.201	NA	48.201	NA	constant	pelitinib	univariate	0.051368	TPX2 signature
pelitinib	univariate	BIRC5	MCF10A	24	13.3302	0.73072	87.8552	32.3531	100	0.983637	87.8552	0.04	32.3531	10	nonparam	pelitinib	univariate	0.051368	TPX2 signature
pelitinib	univariate	CCNA2	MCF10A	3	78.049	0	124.846	124.846	0.004	0	124.846	NA	124.846	NA	constant	pelitinib	univariate	0.051368	TPX2 signature
pelitinib	univariate	CCNA2	MCF10A	24	16.2381	0.629368	97.7549	46.7804	100	0.702912	98.3505	0.0915695	46.7804	10	nonparam	pelitinib	univariate	0.051368	TPX2 signature
pelitinib	univariate	CCNB1	MCF10A	24	13.8667	0.741292	69.5884	8.04693	100	1.26968	69.5884	0.04	8.04693	10	nonparam	pelitinib	univariate	0.051368	TPX2 signature
pelitinib	univariate	CCNB2	MCF10A	24	19.6929	0.621093	80.5031	15.7477	100	-0.131288	80.5031	0.04	15.7477	10	nonparam	pelitinib	univariate	0.051368	TPX2 signature
pelitinib	univariate	CDC20	MCF10A	3	224.204	0	80.835	80.835	0.004	0	80.835	NA	80.835	NA	constant	pelitinib	univariate	0.051368	TPX2 signature
pelitinib	univariate	CDC20	MCF10A	24	35.296	0	61.5712	61.5712	0.004	0	61.5712	NA	61.5712	NA	constant	pelitinib	univariate	0.051368	TPX2 signature
pelitinib	univariate	CDCA3	MCF10A	3	40.3479	0	14.5729	14.5729	100	0	14.5729	NA	14.5729	NA	constant	pelitinib	univariate	0.051368	TPX2 signature
pelitinib	univariate	CDCA3	MCF10A	24	19.8087	0.517703	92.5202	-50	100	2.22027	92.5198	0.04	44.3865	10	param	pelitinib	univariate	0.051368	TPX2 signature
pelitinib	univariate	CDCA8	MCF10A	3	189.915	0	192.071	192.071	0.004	0	192.071	NA	192.071	NA	constant	pelitinib	univariate	0.051368	TPX2 signature
pelitinib	univariate	CDCA8	MCF10A	24	17.4206	0.500821	63.4399	-50	100	1.07834	63.2663	0.04	21.3106	10	param	pelitinib	univariate	0.051368	TPX2 signature
pelitinib	univariate	CDKN3	MCF10A	3	117.008	0	131.761	131.761	0.004	0	131.761	NA	131.761	NA	constant	pelitinib	univariate	0.051368	TPX2 signature
pelitinib	univariate	CENPA	MCF10A	3	46.2663	0	37.0488	37.0488	100	0	37.0488	NA	37.0488	NA	constant	pelitinib	univariate	0.051368	TPX2 signature
pelitinib	univariate	CENPA	MCF10A	24	57.3121	0	89.0904	89.0904	0.004	0	89.0904	NA	89.0904	NA	constant	pelitinib	univariate	0.051368	TPX2 signature
pelitinib	univariate	EXO1	MCF10A	24	19.2782	0	49.6627	49.6627	100	0	49.6627	NA	49.6627	NA	constant	pelitinib	univariate	0.051368	TPX2 signature
pelitinib	univariate	KIF11	MCF10A	3	82.4192	0	39.982	39.982	100	0	39.982	NA	39.982	NA	constant	pelitinib	univariate	0.051368	TPX2 signature
pelitinib	univariate	KIF20A	MCF10A	3	197.977	0	76.1761	76.1761	0.004	0	76.1761	NA	76.1761	NA	constant	pelitinib	univariate	0.051368	TPX2 signature
pelitinib	univariate	KIF20A	MCF10A	24	19.3934	0	33.3726	33.3726	100	0	33.3726	NA	33.3726	NA	constant	pelitinib	univariate	0.051368	TPX2 signature
pelitinib	univariate	KIF2C	MCF10A	3	73.3738	0	81.4685	81.4685	0.004	0	81.4685	NA	81.4685	NA	constant	pelitinib	univariate	0.051368	TPX2 signature
pelitinib	univariate	KIF4A	MCF10A	3	27.3672	0	18.4053	18.4053	100	0	18.4053	NA	18.4053	NA	constant	pelitinib	univariate	0.051368	TPX2 signature
pelitinib	univariate	KIF4A	MCF10A	24	26.2569	0	44.1056	44.1056	100	0	44.1056	NA	44.1056	NA	constant	pelitinib	univariate	0.051368	TPX2 signature
pelitinib	univariate	MAD2L1	MCF10A	24	19.3196	0	84.7339	84.7339	0.004	0	84.7339	NA	84.7339	NA	constant	pelitinib	univariate	0.051368	TPX2 signature
pelitinib	univariate	MCM2	MCF10A	3	155.015	0	37.838	37.838	100	0	37.838	NA	37.838	NA	constant	pelitinib	univariate	0.051368	TPX2 signature
pelitinib	univariate	MELK	MCF10A	24	26.8647	0	45.3928	45.3928	100	0	45.3928	NA	45.3928	NA	constant	pelitinib	univariate	0.051368	TPX2 signature
pelitinib	univariate	MYBL2	MCF10A	24	31.0818	0	77.6581	77.6581	0.004	0	77.6581	NA	77.6581	NA	constant	pelitinib	univariate	0.051368	TPX2 signature
pelitinib	univariate	OIP5	MCF10A	3	107.44	0	111.167	111.167	0.004	0	111.167	NA	111.167	NA	constant	pelitinib	univariate	0.051368	TPX2 signature
pelitinib	univariate	RACGAP1	MCF10A	3	92.997	0	-15.7216	-15.7216	100	0	-15.7216	NA	-15.7216	NA	constant	pelitinib	univariate	0.051368	TPX2 signature
pelitinib	univariate	RRM2	MCF10A	3	119.138	0	144.808	144.808	0.004	0	144.808	NA	144.808	NA	constant	pelitinib	univariate	0.051368	TPX2 signature
pelitinib	univariate	RRM2	MCF10A	24	17.6148	0.525395	77.454	-50	100	10	77.454	0.04	34.9404	10	param	pelitinib	univariate	0.051368	TPX2 signature
pelitinib	univariate	SPAG5	MCF10A	3	97.7118	0	98.5806	98.5806	0.004	0	98.5806	NA	98.5806	NA	constant	pelitinib	univariate	0.051368	TPX2 signature
pelitinib	univariate	TACC3	MCF10A	24	9.98477	0.789877	95.9091	44.0858	100	-0.0437137	95.9091	0.04	44.0858	10	nonparam	pelitinib	univariate	0.051368	TPX2 signature
pelitinib	univariate	TPX2	MCF10A	3	54.1705	0	41.8928	41.8928	100	0	41.8928	NA	41.8928	NA	constant	pelitinib	univariate	0.051368	TPX2 signature
pelitinib	univariate	TPX2	MCF10A	24	33.1232	0	58.7477	58.7477	0.004	0	58.7477	NA	58.7477	NA	constant	pelitinib	univariate	0.051368	TPX2 signature
pelitinib	univariate	TTK	MCF10A	3	99.2043	0	98.6627	98.6627	0.004	0	98.6627	NA	98.6627	NA	constant	pelitinib	univariate	0.051368	TPX2 signature
pelitinib	univariate	ZWINT	MCF10A	3	141.065	0	-42.0816	-42.0816	100	0	-42.0816	NA	-42.0816	NA	constant	pelitinib	univariate	0.051368	TPX2 signature
pelitinib	univariate	ZWINT	MCF10A	24	28.3373	0	89.9583	89.9583	0.004	0	89.9583	NA	89.9583	NA	constant	pelitinib	univariate	0.051368	TPX2 signature
afatinib	multivariate	cor_p_AC	MCF10A	3	17.1243	0	51.6387	51.6387	0.004	0	51.6387	NA	51.6387	NA	constant	afatinib	direction	0.004	all genes
afatinib	multivariate	cor_p_AC	MCF10A	24	4.91989	0	91.5856	91.5856	0.004	0	91.5856	NA	91.5856	NA	constant	afatinib	direction	0.004	all genes
afatinib	multivariate	cor_s_AC	MCF10A	3	20.3484	0	36.4231	36.4231	100	0	36.4231	NA	36.4231	NA	constant	afatinib	direction	0.004	all genes
afatinib	multivariate	cor_s_AC	MCF10A	24	5.31	0	88.5917	88.5917	0.004	0	88.5917	NA	88.5917	NA	constant	afatinib	direction	0.004	all genes
afatinib	multivariate	cos_AC	MCF10A	3	18.6567	0	51.5256	51.5256	0.004	0	51.5256	NA	51.5256	NA	constant	afatinib	direction	0.004	all genes
afatinib	multivariate	cos_AC	MCF10A	24	4.49041	0	92.2351	92.2351	0.004	0	92.2351	NA	92.2351	NA	constant	afatinib	direction	0.004	all genes
afatinib	multivariate	cos_weight_AC	MCF10A	3	16.5173	0	49.0388	49.0388	100	0	49.0388	NA	49.0388	NA	constant	afatinib	direction	0.004	all genes
afatinib	multivariate	cos_weight_AC	MCF10A	24	15.23	0	92.4634	92.4634	0.004	0	92.4634	NA	92.4634	NA	constant	afatinib	direction	0.004	all genes
afatinib	multivariate	dot_p_AC	MCF10A	3	16.622	0	49.0911	49.0911	100	0	49.0911	NA	49.0911	NA	constant	afatinib	directionMagnitude	0.004	all genes
afatinib	multivariate	dot_p_AC	MCF10A	24	13.5793	0	90.7044	90.7044	0.004	0	90.7044	NA	90.7044	NA	constant	afatinib	directionMagnitude	0.004	all genes
afatinib	multivariate	euc_AC	MCF10A	3	20.5615	0	130.573	130.573	0.004	0	130.573	NA	130.573	NA	constant	afatinib	AC_similarity	0.004	all genes
afatinib	multivariate	euc_AC	MCF10A	24	11.8111	0.671463	126.758	176.328	8.68223	10	166.625	10	126.758	0.04	param	afatinib	AC_similarity	0.004	all genes
afatinib	multivariate	euc_NC	MCF10A	3	13.3099	0	87.9142	87.9142	0.004	0	87.9142	NA	87.9142	NA	constant	afatinib	magnitude	0.004	all genes
afatinib	multivariate	euc_NC	MCF10A	24	13.5532	0	101.12	101.12	0.004	0	101.12	NA	101.12	NA	constant	afatinib	magnitude	0.004	all genes
afatinib	multivariate	num_readouts_changed	MCF10A	3	48.3063	0	82.0419	82.0419	0.004	0	82.0419	NA	82.0419	NA	constant	afatinib	magnitude	0.004	all genes
afatinib	multivariate	num_readouts_changed	MCF10A	24	32.3834	0	107.708	107.708	0.004	0	107.708	NA	107.708	NA	constant	afatinib	magnitude	0.004	all genes
afatinib	multivariate	scalar_projection_AC	MCF10A	3	16.6194	0	49.0907	49.0907	100	0	49.0907	NA	49.0907	NA	constant	afatinib	directionMagnitude	0.004	all genes
afatinib	multivariate	scalar_projection_AC	MCF10A	24	13.58	0	90.7073	90.7073	0.004	0	90.7073	NA	90.7073	NA	constant	afatinib	directionMagnitude	0.004	all genes
afatinib	multivariate	vec_norm	MCF10A	3	13.3096	0	87.9194	87.9194	0.004	0	87.9194	NA	87.9194	NA	constant	afatinib	magnitude	0.004	all genes
afatinib	multivariate	vec_norm	MCF10A	24	13.5486	0	101.119	101.119	0.004	0	101.119	NA	101.119	NA	constant	afatinib	magnitude	0.004	all genes
afatinib	univariate	ANK2	MCF10A	3	20.5498	0	13.6229	13.6229	100	0	13.6229	NA	13.6229	NA	constant	afatinib	univariate	0.004	all genes
afatinib	univariate	ARHGEF2	MCF10A	3	47.6829	0	123.283	123.283	0.004	0	123.283	NA	123.283	NA	constant	afatinib	univariate	0.004	all genes
afatinib	univariate	AURKB	MCF10A	24	55.0756	0	83.3931	83.3931	0.004	0	83.3931	NA	83.3931	NA	constant	afatinib	univariate	0.004	all genes
afatinib	univariate	BIRC5	MCF10A	24	25.2422	0	91.4854	91.4854	0.004	0	91.4854	NA	91.4854	NA	constant	afatinib	univariate	0.004	all genes
afatinib	univariate	CCNA2	MCF10A	24	30.0273	0	87.899	87.899	0.004	0	87.899	NA	87.899	NA	constant	afatinib	univariate	0.004	all genes
afatinib	univariate	CCNB2	MCF10A	24	15.1321	0.694418	101.792	44.7039	100	-0.485793	101.792	0.04	44.7039	10	nonparam	afatinib	univariate	0.004	all genes
afatinib	univariate	CCNF	MCF10A	24	28.4716	0	81.3961	81.3961	0.004	0	81.3961	NA	81.3961	NA	constant	afatinib	univariate	0.004	all genes
afatinib	univariate	CDC20	MCF10A	24	36.8621	0	112.062	112.062	0.004	0	112.062	NA	112.062	NA	constant	afatinib	univariate	0.004	all genes
afatinib	univariate	CDC25A	MCF10A	24	34.3251	0	97.8225	97.8225	0.004	0	97.8225	NA	97.8225	NA	constant	afatinib	univariate	0.004	all genes
afatinib	univariate	CDK1	MCF10A	24	24.6826	0	82.4578	82.4578	0.004	0	82.4578	NA	82.4578	NA	constant	afatinib	univariate	0.004	all genes
afatinib	univariate	CSNK1E	MCF10A	3	35.7085	0	99.8604	99.8604	0.004	0	99.8604	NA	99.8604	NA	constant	afatinib	univariate	0.004	all genes
afatinib	univariate	DUSP4	MCF10A	3	33.2476	0	80.8701	80.8701	0.004	0	80.8701	NA	80.8701	NA	constant	afatinib	univariate	0.004	all genes
afatinib	univariate	DUSP6	MCF10A	3	33.3227	0	91.1964	91.1964	0.004	0	91.1964	NA	91.1964	NA	constant	afatinib	univariate	0.004	all genes
afatinib	univariate	DUSP6	MCF10A	24	19.9779	0	89.2319	89.2319	0.004	0	89.2319	NA	89.2319	NA	constant	afatinib	univariate	0.004	all genes
afatinib	univariate	EGR1	MCF10A	3	71.7741	0	119.953	119.953	0.004	0	119.953	NA	119.953	NA	constant	afatinib	univariate	0.004	all genes
afatinib	univariate	FAH	MCF10A	3	14.2981	0	8.33203	8.33203	100	0	8.33203	NA	8.33203	NA	constant	afatinib	univariate	0.004	all genes
afatinib	univariate	FOSL1	MCF10A	3	32.7122	0	121.316	121.316	0.004	0	121.316	NA	121.316	NA	constant	afatinib	univariate	0.004	all genes
afatinib	univariate	FOSL1	MCF10A	24	14.2865	0	98.6518	98.6518	0.004	0	98.6518	NA	98.6518	NA	constant	afatinib	univariate	0.004	all genes
afatinib	univariate	HMGA2	MCF10A	3	73.728	0	143.144	143.144	0.004	0	143.144	NA	143.144	NA	constant	afatinib	univariate	0.004	all genes
afatinib	univariate	ID2	MCF10A	3	43.3727	0	93.6833	93.6833	0.004	0	93.6833	NA	93.6833	NA	constant	afatinib	univariate	0.004	all genes
afatinib	univariate	IER3	MCF10A	3	60.8833	0	127.131	127.131	0.004	0	127.131	NA	127.131	NA	constant	afatinib	univariate	0.004	all genes
afatinib	univariate	KIF14	MCF10A	24	19.3971	0	75.1203	75.1203	0.004	0	75.1203	NA	75.1203	NA	constant	afatinib	univariate	0.004	all genes
afatinib	univariate	KIF20A	MCF10A	24	21.5844	0	95.7778	95.7778	0.004	0	95.7778	NA	95.7778	NA	constant	afatinib	univariate	0.004	all genes
afatinib	univariate	MAT2A	MCF10A	3	27.095	0	75.8873	75.8873	0.004	0	75.8873	NA	75.8873	NA	constant	afatinib	univariate	0.004	all genes
afatinib	univariate	MELK	MCF10A	24	34.8388	0	76.1921	76.1921	0.004	0	76.1921	NA	76.1921	NA	constant	afatinib	univariate	0.004	all genes
afatinib	univariate	MYC	MCF10A	3	34.8144	0	116.421	116.421	0.004	0	116.421	NA	116.421	NA	constant	afatinib	univariate	0.004	all genes
afatinib	univariate	NET1	MCF10A	3	29.1067	0	112.839	112.839	0.004	0	112.839	NA	112.839	NA	constant	afatinib	univariate	0.004	all genes
afatinib	univariate	NUSAP1	MCF10A	24	22.6681	0	42.4437	42.4437	100	0	42.4437	NA	42.4437	NA	constant	afatinib	univariate	0.004	all genes
afatinib	univariate	PCNA	MCF10A	24	17.7501	0	88.4231	88.4231	0.004	0	88.4231	NA	88.4231	NA	constant	afatinib	univariate	0.004	all genes
afatinib	univariate	PHLDA1	MCF10A	3	24.7589	0	87.8509	87.8509	0.004	0	87.8509	NA	87.8509	NA	constant	afatinib	univariate	0.004	all genes
afatinib	univariate	PLK1	MCF10A	24	27.8445	0	100.288	100.288	0.004	0	100.288	NA	100.288	NA	constant	afatinib	univariate	0.004	all genes
afatinib	univariate	PTGS2	MCF10A	3	144.359	0	60.0463	60.0463	0.004	0	60.0463	NA	60.0463	NA	constant	afatinib	univariate	0.004	all genes
afatinib	univariate	RGS2	MCF10A	3	32.4819	0.530674	80.2325	-50	100	2.46821	80.2323	0.04	-3.04929	10	param	afatinib	univariate	0.004	all genes
afatinib	univariate	SMC4	MCF10A	24	26.4625	0	79.0108	79.0108	0.004	0	79.0108	NA	79.0108	NA	constant	afatinib	univariate	0.004	all genes
afatinib	univariate	STMN1	MCF10A	24	22.3714	0	94.7155	94.7155	0.004	0	94.7155	NA	94.7155	NA	constant	afatinib	univariate	0.004	all genes
afatinib	univariate	TOP2A	MCF10A	24	11.4439	0.806826	95.0833	42.7109	100	0.111654	98.6314	0.344553	42.7109	10	nonparam	afatinib	univariate	0.004	all genes
afatinib	univariate	TSC22D3	MCF10A	3	36.9204	0	88.57	88.57	0.004	0	88.57	NA	88.57	NA	constant	afatinib	univariate	0.004	all genes
afatinib	univariate	UBE2C	MCF10A	24	19.5394	0.545368	93.996	-50	100	3.14762	93.996	0.04	42.9069	10	param	afatinib	univariate	0.004	all genes
afatinib	univariate	VAV3	MCF10A	3	20.3205	0	88.0713	88.0713	0.004	0	88.0713	NA	88.0713	NA	constant	afatinib	univariate	0.004	all genes
afatinib	univariate	ZFP36	MCF10A	3	63.3573	0	91.4614	91.4614	0.004	0	91.4614	NA	91.4614	NA	constant	afatinib	univariate	0.004	all genes
canertinib	multivariate	cor_p_AC	MCF10A	3	12.3026	0.621681	33.3912	5.66147	100	1.57375	44.4194	0.120684	5.66147	10	nonparam	canertinib	direction	0.18894	all genes
canertinib	multivariate	cor_p_AC	MCF10A	24	5.75946	0	86.7202	86.7202	0.004	0	86.7202	NA	86.7202	NA	constant	canertinib	direction	0.18894	all genes
canertinib	multivariate	cor_s_AC	MCF10A	3	16.6258	0	17.1515	17.1515	100	0	17.1515	NA	17.1515	NA	constant	canertinib	direction	0.18894	all genes
canertinib	multivariate	cor_s_AC	MCF10A	24	6.67264	0	81.6947	81.6947	0.004	0	81.6947	NA	81.6947	NA	constant	canertinib	direction	0.18894	all genes
canertinib	multivariate	cos_AC	MCF10A	3	19.6133	0	32.9489	32.9489	100	0	32.9489	NA	32.9489	NA	constant	canertinib	direction	0.18894	all genes
canertinib	multivariate	cos_AC	MCF10A	24	5.34094	0	87.7343	87.7343	0.004	0	87.7343	NA	87.7343	NA	constant	canertinib	direction	0.18894	all genes
canertinib	multivariate	cos_weight_AC	MCF10A	3	15.3137	0.512339	34.6165	-3.638	100	7.30738	34.6165	0.04	-2.61166	10	param	canertinib	direction	0.18894	all genes
canertinib	multivariate	cos_weight_AC	MCF10A	24	16.256	0	84.1349	84.1349	0.004	0	84.1349	NA	84.1349	NA	constant	canertinib	direction	0.18894	all genes
canertinib	multivariate	dot_p_AC	MCF10A	3	20.2355	0	32.1261	32.1261	100	0	32.1261	NA	32.1261	NA	constant	canertinib	directionMagnitude	0.18894	all genes
canertinib	multivariate	dot_p_AC	MCF10A	24	14.322	0	83.455	83.455	0.004	0	83.455	NA	83.455	NA	constant	canertinib	directionMagnitude	0.18894	all genes
canertinib	multivariate	euc_AC	MCF10A	3	30.9959	0	148.255	148.255	0.004	0	148.255	NA	148.255	NA	constant	canertinib	AC_similarity	0.18894	all genes
canertinib	multivariate	euc_AC	MCF10A	24	21.8879	0	144.501	144.501	0.004	0	144.501	NA	144.501	NA	constant	canertinib	AC_similarity	0.18894	all genes
canertinib	multivariate	euc_NC	MCF10A	3	19.062	0	95.6544	95.6544	0.004	0	95.6544	NA	95.6544	NA	constant	canertinib	magnitude	0.18894	all genes
canertinib	multivariate	euc_NC	MCF10A	24	14.8293	0	97.2374	97.2374	0.004	0	97.2374	NA	97.2374	NA	constant	canertinib	magnitude	0.18894	all genes
canertinib	multivariate	num_readouts_changed	MCF10A	3	109.591	0	113.117	113.117	0.004	0	113.117	NA	113.117	NA	constant	canertinib	magnitude	0.18894	all genes
canertinib	multivariate	num_readouts_changed	MCF10A	24	38.5064	0	100.193	100.193	0.004	0	100.193	NA	100.193	NA	constant	canertinib	magnitude	0.18894	all genes
canertinib	multivariate	scalar_projection_AC	MCF10A	3	20.2385	0	32.1279	32.1279	100	0	32.1279	NA	32.1279	NA	constant	canertinib	directionMagnitude	0.18894	all genes
canertinib	multivariate	scalar_projection_AC	MCF10A	24	14.323	0	83.4512	83.4512	0.004	0	83.4512	NA	83.4512	NA	constant	canertinib	directionMagnitude	0.18894	all genes
canertinib	multivariate	vec_norm	MCF10A	3	19.0618	0	95.66	95.66	0.004	0	95.66	NA	95.66	NA	constant	canertinib	magnitude	0.18894	all genes
canertinib	multivariate	vec_norm	MCF10A	24	14.8307	0	97.2346	97.2346	0.004	0	97.2346	NA	97.2346	NA	constant	canertinib	magnitude	0.18894	all genes
canertinib	univariate	ANK2	MCF10A	3	31.868	0	4.59208	4.59208	100	0	4.59208	NA	4.59208	NA	constant	canertinib	univariate	0.18894	all genes
canertinib	univariate	ARHGEF2	MCF10A	3	38.6112	0	110.899	110.899	0.004	0	110.899	NA	110.899	NA	constant	canertinib	univariate	0.18894	all genes
canertinib	univariate	AURKB	MCF10A	24	53.967	0	84.8423	84.8423	0.004	0	84.8423	NA	84.8423	NA	constant	canertinib	univariate	0.18894	all genes
canertinib	univariate	BIRC5	MCF10A	24	25.1398	0	96.1577	96.1577	0.004	0	96.1577	NA	96.1577	NA	constant	canertinib	univariate	0.18894	all genes
canertinib	univariate	CCNA2	MCF10A	24	31.1252	0	91.657	91.657	0.004	0	91.657	NA	91.657	NA	constant	canertinib	univariate	0.18894	all genes
canertinib	univariate	CCNB2	MCF10A	24	16.8675	0.647397	90.644	50.7819	0.622392	2.38779	115.368	1.09856	50.7819	10	nonparam	canertinib	univariate	0.18894	all genes
canertinib	univariate	CCNF	MCF10A	24	13.259	0	86.4355	86.4355	0.004	0	86.4355	NA	86.4355	NA	constant	canertinib	univariate	0.18894	all genes
canertinib	univariate	CDC20	MCF10A	24	46.251	0	114.269	114.269	0.004	0	114.269	NA	114.269	NA	constant	canertinib	univariate	0.18894	all genes
canertinib	univariate	CDC25A	MCF10A	24	32.1088	0	93.7233	93.7233	0.004	0	93.7233	NA	93.7233	NA	constant	canertinib	univariate	0.18894	all genes
canertinib	univariate	CDK1	MCF10A	24	24.1086	0	80.0576	80.0576	0.004	0	80.0576	NA	80.0576	NA	constant	canertinib	univariate	0.18894	all genes
canertinib	univariate	CSNK1E	MCF10A	3	46.2516	0	69.1358	69.1358	0.004	0	69.1358	NA	69.1358	NA	constant	canertinib	univariate	0.18894	all genes
canertinib	univariate	DUSP4	MCF10A	3	24.153	0	72.414	72.414	0.004	0	72.414	NA	72.414	NA	constant	canertinib	univariate	0.18894	all genes
canertinib	univariate	DUSP6	MCF10A	3	33.0857	0	82.1523	82.1523	0.004	0	82.1523	NA	82.1523	NA	constant	canertinib	univariate	0.18894	all genes
canertinib	univariate	DUSP6	MCF10A	24	16.7072	0	82.3674	82.3674	0.004	0	82.3674	NA	82.3674	NA	constant	canertinib	univariate	0.18894	all genes
canertinib	univariate	EGR1	MCF10A	3	63.542	0	104	104	0.004	0	104	NA	104	NA	constant	canertinib	univariate	0.18894	all genes
canertinib	univariate	FAH	MCF10A	3	17.0591	0	2.91275	2.91275	100	0	2.91275	NA	2.91275	NA	constant	canertinib	univariate	0.18894	all genes
canertinib	univariate	FOSL1	MCF10A	3	24.2555	0	108.168	108.168	0.004	0	108.168	NA	108.168	NA	constant	canertinib	univariate	0.18894	all genes
canertinib	univariate	FOSL1	MCF10A	24	13.8934	0	93.7423	93.7423	0.004	0	93.7423	NA	93.7423	NA	constant	canertinib	univariate	0.18894	all genes
canertinib	univariate	HMGA2	MCF10A	3	88.2009	0	141.102	141.102	0.004	0	141.102	NA	141.102	NA	constant	canertinib	univariate	0.18894	all genes
canertinib	univariate	ID2	MCF10A	3	42.019	0	59.1611	59.1611	0.004	0	59.1611	NA	59.1611	NA	constant	canertinib	univariate	0.18894	all genes
canertinib	univariate	IER3	MCF10A	3	70.2523	0	133.048	133.048	0.004	0	133.048	NA	133.048	NA	constant	canertinib	univariate	0.18894	all genes
canertinib	univariate	KIF14	MCF10A	24	25.1297	0	81.8626	81.8626	0.004	0	81.8626	NA	81.8626	NA	constant	canertinib	univariate	0.18894	all genes
canertinib	univariate	KIF20A	MCF10A	24	17.5405	0	99.1598	99.1598	0.004	0	99.1598	NA	99.1598	NA	constant	canertinib	univariate	0.18894	all genes
canertinib	univariate	MAT2A	MCF10A	3	21.7093	0	60.9791	60.9791	0.004	0	60.9791	NA	60.9791	NA	constant	canertinib	univariate	0.18894	all genes
canertinib	univariate	MELK	MCF10A	24	36.1808	0	75.0688	75.0688	0.004	0	75.0688	NA	75.0688	NA	constant	canertinib	univariate	0.18894	all genes
canertinib	univariate	MYC	MCF10A	3	44.6132	0	115.686	115.686	0.004	0	115.686	NA	115.686	NA	constant	canertinib	univariate	0.18894	all genes
canertinib	univariate	NET1	MCF10A	3	34.609	0	95.6001	95.6001	0.004	0	95.6001	NA	95.6001	NA	constant	canertinib	univariate	0.18894	all genes
canertinib	univariate	NUSAP1	MCF10A	24	18.5132	0.596534	82.6246	22.4308	100	-1.12039	82.6246	0.04	22.4308	10	nonparam	canertinib	univariate	0.18894	all genes
canertinib	univariate	PCNA	MCF10A	24	16.0737	0.615807	71.9179	45.2129	100	1.46086	96.2993	0.406626	45.2129	10	nonparam	canertinib	univariate	0.18894	all genes
canertinib	univariate	PHLDA1	MCF10A	3	31.5757	0	78.1232	78.1232	0.004	0	78.1232	NA	78.1232	NA	constant	canertinib	univariate	0.18894	all genes
canertinib	univariate	PLK1	MCF10A	24	28.7131	0	107.666	107.666	0.004	0	107.666	NA	107.666	NA	constant	canertinib	univariate	0.18894	all genes
canertinib	univariate	PTGS2	MCF10A	3	84.4371	0	46.6333	46.6333	100	0	46.6333	NA	46.6333	NA	constant	canertinib	univariate	0.18894	all genes
canertinib	univariate	RGS2	MCF10A	3	45.6942	0	66.7261	66.7261	0.004	0	66.7261	NA	66.7261	NA	constant	canertinib	univariate	0.18894	all genes
canertinib	univariate	SMC4	MCF10A	24	22.4244	0	83.8797	83.8797	0.004	0	83.8797	NA	83.8797	NA	constant	canertinib	univariate	0.18894	all genes
canertinib	univariate	STMN1	MCF10A	24	23.5965	0	94.1601	94.1601	0.004	0	94.1601	NA	94.1601	NA	constant	canertinib	univariate	0.18894	all genes
canertinib	univariate	TOP2A	MCF10A	24	16.7936	0	96.7889	96.7889	0.004	0	96.7889	NA	96.7889	NA	constant	canertinib	univariate	0.18894	all genes
canertinib	univariate	TSC22D3	MCF10A	3	42.5253	0	79.5532	79.5532	0.004	0	79.5532	NA	79.5532	NA	constant	canertinib	univariate	0.18894	all genes
canertinib	univariate	UBE2C	MCF10A	24	22.448	0	84.517	84.517	0.004	0	84.517	NA	84.517	NA	constant	canertinib	univariate	0.18894	all genes
canertinib	univariate	VAV3	MCF10A	3	43.9098	0	92.7217	92.7217	0.004	0	92.7217	NA	92.7217	NA	constant	canertinib	univariate	0.18894	all genes
canertinib	univariate	ZFP36	MCF10A	3	85.9239	0	53.9047	53.9047	0.004	0	53.9047	NA	53.9047	NA	constant	canertinib	univariate	0.18894	all genes
erlotinib	multivariate	cor_p_AC	MCF10A	3	15.9235	0.541555	1.76065	36.3687	100	3.47932	36.3687	10	1.84556	0.04	param	erlotinib	direction	0.30294	all genes
erlotinib	multivariate	cor_p_AC	MCF10A	24	10.0639	0.896497	26.6465	86.1822	0.343236	10	86.1822	10	26.6465	0.04	param	erlotinib	direction	0.30294	all genes
erlotinib	multivariate	cor_s_AC	MCF10A	3	19.6607	0	13.128	13.128	100	0	13.128	NA	13.128	NA	constant	erlotinib	direction	0.30294	all genes
erlotinib	multivariate	cor_s_AC	MCF10A	24	12.8949	0.806276	29.56	82.4005	0.339992	10	82.4005	10	29.56	0.04	param	erlotinib	direction	0.30294	all genes
erlotinib	multivariate	cos_AC	MCF10A	3	18.0624	0.512223	-0.210366	34.9808	100	5.51764	34.9808	10	-0.209289	0.04	param	erlotinib	direction	0.30294	all genes
erlotinib	multivariate	cos_AC	MCF10A	24	14.2691	0.811779	27.8289	87.3287	0.338657	10	87.3287	10	27.8289	0.04	param	erlotinib	direction	0.30294	all genes
erlotinib	multivariate	cos_weight_AC	MCF10A	3	33.6528	0	23.342	23.342	100	0	23.342	NA	23.342	NA	constant	erlotinib	direction	0.30294	all genes
erlotinib	multivariate	cos_weight_AC	MCF10A	24	14.4766	0.827091	12.0345	75.4367	0.364567	10	75.4367	10	12.0345	0.04	param	erlotinib	direction	0.30294	all genes
erlotinib	multivariate	dot_p_AC	MCF10A	3	32.3746	0	22.7625	22.7625	100	0	22.7625	NA	22.7625	NA	constant	erlotinib	directionMagnitude	0.30294	all genes
erlotinib	multivariate	dot_p_AC	MCF10A	24	11.8443	0.875638	11.9573	74.9298	0.363463	10	74.9298	10	11.9573	0.04	param	erlotinib	directionMagnitude	0.30294	all genes
erlotinib	multivariate	euc_AC	MCF10A	3	98.4358	0	154.545	154.545	0.004	0	154.545	NA	154.545	NA	constant	erlotinib	AC_similarity	0.30294	all genes
erlotinib	multivariate	euc_AC	MCF10A	24	16.7805	0.8256	214.622	141.677	0.04	0.911467	214.622	0.04	134.399	2.8085	nonparam	erlotinib	AC_similarity	0.30294	all genes
erlotinib	multivariate	euc_NC	MCF10A	3	68.4654	0	98.7876	98.7876	0.004	0	98.7876	NA	98.7876	NA	constant	erlotinib	magnitude	0.30294	all genes
erlotinib	multivariate	euc_NC	MCF10A	24	12.8674	0.7634	41.47	87.8398	0.360743	10	87.8398	10	41.47	0.04	param	erlotinib	magnitude	0.30294	all genes
erlotinib	multivariate	num_readouts_changed	MCF10A	3	676.789	0	136.468	136.468	0.004	0	136.468	NA	136.468	NA	constant	erlotinib	magnitude	0.30294	all genes
erlotinib	multivariate	num_readouts_changed	MCF10A	24	29.8718	0.599865	8.66467	81.9229	0.364134	10	81.9229	10	8.66467	0.04	param	erlotinib	magnitude	0.30294	all genes
erlotinib	multivariate	scalar_projection_AC	MCF10A	3	32.3748	0	22.7642	22.7642	100	0	22.7642	NA	22.7642	NA	constant	erlotinib	directionMagnitude	0.30294	all genes
erlotinib	multivariate	scalar_projection_AC	MCF10A	24	11.8436	0.875597	11.9693	74.9266	0.363461	10	74.9266	10	11.9693	0.04	param	erlotinib	directionMagnitude	0.30294	all genes
erlotinib	multivariate	vec_norm	MCF10A	3	68.4638	0	98.7987	98.7987	0.004	0	98.7987	NA	98.7987	NA	constant	erlotinib	magnitude	0.30294	all genes
erlotinib	multivariate	vec_norm	MCF10A	24	12.8667	0.763462	41.4604	87.8351	0.360758	10	87.8351	10	41.4604	0.04	param	erlotinib	magnitude	0.30294	all genes
erlotinib	univariate	ANK2	MCF10A	3	31.7911	0	4.53461	4.53461	100	0	4.53461	NA	4.53461	NA	constant	erlotinib	univariate	0.30294	all genes
erlotinib	univariate	ARHGEF2	MCF10A	3	33.5128	0.588178	-50	67.4432	0.0762266	1.97011	67.4353	10	-24.2575	0.04	param	erlotinib	univariate	0.30294	all genes
erlotinib	univariate	AURKB	MCF10A	24	33.4358	0	25.0884	25.0884	100	0	25.0884	NA	25.0884	NA	constant	erlotinib	univariate	0.30294	all genes
erlotinib	univariate	BIRC5	MCF10A	24	21.1936	0.819526	7.36222	97.2114	0.381806	5.39675	97.2114	10	7.36268	0.04	param	erlotinib	univariate	0.30294	all genes
erlotinib	univariate	CCNA2	MCF10A	24	16.955	0.889379	3.20509	98.8053	0.374386	10	98.8053	10	3.20509	0.04	param	erlotinib	univariate	0.30294	all genes
erlotinib	univariate	CCNB2	MCF10A	24	13.3293	0.888713	-6.98041	82.1102	0.349063	1.56712	81.6487	10	-4.08914	0.04	param	erlotinib	univariate	0.30294	all genes
erlotinib	univariate	CCNF	MCF10A	24	12.7206	0.877879	0.033686	73.7635	0.347834	2.26062	73.7263	10	0.58444	0.04	param	erlotinib	univariate	0.30294	all genes
erlotinib	univariate	CDC20	MCF10A	24	31.7289	0.648582	7.71859	93.4386	0.44801	3.37961	93.4363	10	7.74297	0.04	param	erlotinib	univariate	0.30294	all genes
erlotinib	univariate	CDC25A	MCF10A	24	16.3529	0.760997	5.1921	61.1354	0.406355	10	61.1354	10	5.1921	0.04	param	erlotinib	univariate	0.30294	all genes
erlotinib	univariate	CDK1	MCF10A	24	12.9319	0.913404	-3.17037	84.1957	0.389528	2.66037	84.1802	10	-2.96591	0.04	param	erlotinib	univariate	0.30294	all genes
erlotinib	univariate	CSNK1E	MCF10A	3	39.4999	0	74.0218	74.0218	0.004	0	74.0218	NA	74.0218	NA	constant	erlotinib	univariate	0.30294	all genes
erlotinib	univariate	DUSP4	MCF10A	3	36.3417	0	62.6633	62.6633	0.004	0	62.6633	NA	62.6633	NA	constant	erlotinib	univariate	0.30294	all genes
erlotinib	univariate	DUSP6	MCF10A	3	33.7307	0	35.0204	35.0204	100	0	35.0204	NA	35.0204	NA	constant	erlotinib	univariate	0.30294	all genes
erlotinib	univariate	DUSP6	MCF10A	24	24.2716	0.63672	24.335	88.2599	0.485198	3.10175	88.2545	10	24.3628	0.04	param	erlotinib	univariate	0.30294	all genes
erlotinib	univariate	EGR1	MCF10A	3	27.7352	0.782141	-1.495	96.6122	0.289398	10	96.6122	10	-1.495	0.04	param	erlotinib	univariate	0.30294	all genes
erlotinib	univariate	FAH	MCF10A	3	22.5026	0	-7.34201	-7.34201	100	0	-7.34201	NA	-7.34201	NA	constant	erlotinib	univariate	0.30294	all genes
erlotinib	univariate	FOSL1	MCF10A	3	40.4173	0	66.3279	66.3279	0.004	0	66.3279	NA	66.3279	NA	constant	erlotinib	univariate	0.30294	all genes
erlotinib	univariate	FOSL1	MCF10A	24	20.0949	0.762443	12.5767	84.442	0.369494	10	84.442	10	12.5767	0.04	param	erlotinib	univariate	0.30294	all genes
erlotinib	univariate	HMGA2	MCF10A	3	96.9617	0	97.7294	97.7294	0.004	0	97.7294	NA	97.7294	NA	constant	erlotinib	univariate	0.30294	all genes
erlotinib	univariate	ID2	MCF10A	3	60.5852	0	87.9867	87.9867	0.004	0	87.9867	NA	87.9867	NA	constant	erlotinib	univariate	0.30294	all genes
erlotinib	univariate	IER3	MCF10A	3	41.4883	0.511186	-1.02898	98.9241	0.12949	2.58137	98.9227	10	3.56719	0.04	param	erlotinib	univariate	0.30294	all genes
erlotinib	univariate	KIF14	MCF10A	24	24.7513	0.588509	0.644554	57.8094	0.19023	10	57.8094	8.0183	0.644564	0.04	param	erlotinib	univariate	0.30294	all genes
erlotinib	univariate	KIF20A	MCF10A	24	16.9644	0.625713	4.05848	48.1705	100	10	48.1705	10	4.05848	0.04	param	erlotinib	univariate	0.30294	all genes
erlotinib	univariate	MAT2A	MCF10A	3	56.386	0	57.3296	57.3296	0.004	0	57.3296	NA	57.3296	NA	constant	erlotinib	univariate	0.30294	all genes
erlotinib	univariate	MELK	MCF10A	24	31.8917	0	22.5777	22.5777	100	0	22.5777	NA	22.5777	NA	constant	erlotinib	univariate	0.30294	all genes
erlotinib	univariate	MYC	MCF10A	3	48.2157	0.53807	-50	126.324	0.0558896	2.44811	126.324	10	3.95513	0.04	param	erlotinib	univariate	0.30294	all genes
erlotinib	univariate	NET1	MCF10A	3	75.6216	0	85.4818	85.4818	0.004	0	85.4818	NA	85.4818	NA	constant	erlotinib	univariate	0.30294	all genes
erlotinib	univariate	NUSAP1	MCF10A	24	25.5312	0.579287	-14.6772	66.3905	0.289699	1.1599	65.079	10	-7.26692	0.04	param	erlotinib	univariate	0.30294	all genes
erlotinib	univariate	PCNA	MCF10A	24	29.2293	0.742116	8.01944	106.727	0.572587	2.81566	106.696	10	8.07437	0.04	param	erlotinib	univariate	0.30294	all genes
erlotinib	univariate	PHLDA1	MCF10A	3	34.59	0	53.8534	53.8534	0.004	0	53.8534	NA	53.8534	NA	constant	erlotinib	univariate	0.30294	all genes
erlotinib	univariate	PLK1	MCF10A	24	27.242	0.742857	4.96436	95.6692	0.388905	10	95.6692	10	4.96436	0.04	param	erlotinib	univariate	0.30294	all genes
erlotinib	univariate	PTGS2	MCF10A	3	77.9943	0	14.8023	14.8023	100	0	14.8023	NA	14.8023	NA	constant	erlotinib	univariate	0.30294	all genes
erlotinib	univariate	RGS2	MCF10A	3	72.9529	0	60.6161	60.6161	0.004	0	60.6161	NA	60.6161	NA	constant	erlotinib	univariate	0.30294	all genes
erlotinib	univariate	SMC4	MCF10A	24	21.2085	0.777706	4.53546	84.0321	0.363141	10	84.0321	10	4.53546	0.04	param	erlotinib	univariate	0.30294	all genes
erlotinib	univariate	STMN1	MCF10A	24	24.1504	0.703756	2.16834	78.2223	0.406406	2.95191	78.2163	10	2.24932	0.04	param	erlotinib	univariate	0.30294	all genes
erlotinib	univariate	TOP2A	MCF10A	24	8.90605	0.961099	2.86105	90.2935	0.412349	4.36926	90.2934	10	2.86432	0.04	param	erlotinib	univariate	0.30294	all genes
erlotinib	univariate	TSC22D3	MCF10A	3	29.8024	0.648204	-50	112.503	0.120421	0.622716	102.757	10	4.41524	0.04	param	erlotinib	univariate	0.30294	all genes
erlotinib	univariate	UBE2C	MCF10A	24	11.9249	0.877535	3.7986	65.6511	0.420696	5.89204	65.6511	10	3.79865	0.04	param	erlotinib	univariate	0.30294	all genes
erlotinib	univariate	VAV3	MCF10A	3	62.1994	0	121.459	121.459	0.004	0	121.459	NA	121.459	NA	constant	erlotinib	univariate	0.30294	all genes
erlotinib	univariate	ZFP36	MCF10A	3	78.4002	0	26.6335	26.6335	100	0	26.6335	NA	26.6335	NA	constant	erlotinib	univariate	0.30294	all genes
gefitinib	multivariate	cor_p_AC	MCF10A	3	18.17	0.511114	-50	74.7491	0.0285365	1.66641	74.7419	10	29.4759	0.04	param	gefitinib	direction	0.15703	all genes
gefitinib	multivariate	cor_p_AC	MCF10A	24	9.80782	0.901696	23.2166	93.7857	0.141379	2.43883	93.7835	10	26.3198	0.04	param	gefitinib	direction	0.15703	all genes
gefitinib	multivariate	cor_s_AC	MCF10A	3	26.6742	0	55.9609	55.9609	0.004	0	55.9609	NA	55.9609	NA	constant	gefitinib	direction	0.15703	all genes
gefitinib	multivariate	cor_s_AC	MCF10A	24	12.8689	0.819604	24.2681	90.2256	0.14641	2.20794	90.2197	10	27.8243	0.04	param	gefitinib	direction	0.15703	all genes
gefitinib	multivariate	cos_AC	MCF10A	3	18.2751	0.519425	-50	75.3274	0.0293125	1.72543	75.322	10	29.0777	0.04	param	gefitinib	direction	0.15703	all genes
gefitinib	multivariate	cos_AC	MCF10A	24	10.986	0.877264	26.2765	93.5681	0.151233	2.69292	93.5673	10	28.0989	0.04	param	gefitinib	direction	0.15703	all genes
gefitinib	multivariate	cos_weight_AC	MCF10A	3	23.1889	0.594344	25.9043	91.2089	0.118713	10	91.2089	4.87829	25.9055	0.04	param	gefitinib	direction	0.15703	all genes
gefitinib	multivariate	cos_weight_AC	MCF10A	24	17.5036	0.804084	11.2997	86.1821	0.243883	2.66437	86.1783	10	11.9009	0.04	param	gefitinib	direction	0.15703	all genes
gefitinib	multivariate	dot_p_AC	MCF10A	3	18.6087	0.666136	17.1185	86.5567	0.102911	2.30306	86.5549	10	24.1938	0.04	param	gefitinib	directionMagnitude	0.15703	all genes
gefitinib	multivariate	dot_p_AC	MCF10A	24	15.4532	0.842288	10.8924	87.1509	0.238193	2.53893	87.1451	10	11.7057	0.04	param	gefitinib	directionMagnitude	0.15703	all genes
gefitinib	multivariate	euc_AC	MCF10A	3	19.3198	0	130.471	130.471	0.004	0	130.471	NA	130.471	NA	constant	gefitinib	AC_similarity	0.15703	all genes
gefitinib	multivariate	euc_AC	MCF10A	24	15.933	0.891558	210.844	128.442	0.04	-0.465468	210.844	0.04	104.631	3.31445	nonparam	gefitinib	AC_similarity	0.15703	all genes
gefitinib	multivariate	euc_NC	MCF10A	3	16.2739	0	97.8282	97.8282	0.004	0	97.8282	NA	97.8282	NA	constant	gefitinib	magnitude	0.15703	all genes
gefitinib	multivariate	euc_NC	MCF10A	24	12.5105	0.803356	43.4023	94.3488	0.290875	3.52075	94.3486	10	43.4494	0.04	param	gefitinib	magnitude	0.15703	all genes
gefitinib	multivariate	num_readouts_changed	MCF10A	3	55.4551	0	106.888	106.888	0.004	0	106.888	NA	106.888	NA	constant	gefitinib	magnitude	0.15703	all genes
gefitinib	multivariate	num_readouts_changed	MCF10A	24	27.6597	0.669489	9.91831	89.2137	0.301141	3.50972	89.2133	10	9.98467	0.04	param	gefitinib	magnitude	0.15703	all genes
gefitinib	multivariate	scalar_projection_AC	MCF10A	3	18.6075	0.666219	17.0837	86.56	0.102856	2.3005	86.5581	10	24.1861	0.04	param	gefitinib	directionMagnitude	0.15703	all genes
gefitinib	multivariate	scalar_projection_AC	MCF10A	24	15.4503	0.842321	10.9052	87.145	0.238252	2.54107	87.1393	10	11.7148	0.04	param	gefitinib	directionMagnitude	0.15703	all genes
gefitinib	multivariate	vec_norm	MCF10A	3	16.2695	0	97.8316	97.8316	0.004	0	97.8316	NA	97.8316	NA	constant	gefitinib	magnitude	0.15703	all genes
gefitinib	multivariate	vec_norm	MCF10A	24	12.514	0.803268	43.3988	94.3466	0.290825	3.52009	94.3464	10	43.446	0.04	param	gefitinib	magnitude	0.15703	all genes
gefitinib	univariate	ANK2	MCF10A	3	37.595	0	27.4568	27.4568	100	0	27.4568	NA	27.4568	NA	constant	gefitinib	univariate	0.15703	all genes
gefitinib	univariate	ARHGEF2	MCF10A	3	50.325	0	115.608	115.608	0.004	0	115.608	NA	115.608	NA	constant	gefitinib	univariate	0.15703	all genes
gefitinib	univariate	AURKB	MCF10A	24	39.3442	0.519924	-1.3193	89.2462	0.16657	2.87053	89.2455	10	0.16455	0.04	param	gefitinib	univariate	0.15703	all genes
gefitinib	univariate	BIRC5	MCF10A	24	14.772	0.903098	-0.187555	94.0497	0.189844	3.39921	94.0496	10	0.283462	0.04	param	gefitinib	univariate	0.15703	all genes
gefitinib	univariate	CCNA2	MCF10A	24	25.0718	0.737747	-0.688414	89.9701	0.305591	2.12907	89.9162	10	0.490776	0.04	param	gefitinib	univariate	0.15703	all genes
gefitinib	univariate	CCNB2	MCF10A	24	26.4366	0.687427	-50	98.1269	0.0742693	1.0122	97.0978	10	1.5977	0.04	param	gefitinib	univariate	0.15703	all genes
gefitinib	univariate	CCNF	MCF10A	24	34.171	0.63801	-50	153.86	0.451447	0.46013	114.349	10	0.334977	0.04	param	gefitinib	univariate	0.15703	all genes
gefitinib	univariate	CDC20	MCF10A	24	49.1359	0	82.6014	82.6014	0.004	0	82.6014	NA	82.6014	NA	constant	gefitinib	univariate	0.15703	all genes
gefitinib	univariate	CDC25A	MCF10A	24	9.34505	0.957166	10.2701	98.1029	0.257694	4.03356	98.1028	10	10.318	0.04	param	gefitinib	univariate	0.15703	all genes
gefitinib	univariate	CDK1	MCF10A	24	20.8575	0.764599	1.06914	80.1092	0.24887	2.70202	80.1055	10	1.63094	0.04	param	gefitinib	univariate	0.15703	all genes
gefitinib	univariate	CSNK1E	MCF10A	3	41.7771	0	89.5475	89.5475	0.004	0	89.5475	NA	89.5475	NA	constant	gefitinib	univariate	0.15703	all genes
gefitinib	univariate	DUSP4	MCF10A	3	10.9033	0.890443	27.4563	100.419	0.117026	10	100.419	4.87829	27.4579	0.04	param	gefitinib	univariate	0.15703	all genes
gefitinib	univariate	DUSP6	MCF10A	3	41.1752	0	82.6689	82.6689	0.004	0	82.6689	NA	82.6689	NA	constant	gefitinib	univariate	0.15703	all genes
gefitinib	univariate	DUSP6	MCF10A	24	15.9729	0.850434	-12.1988	97.1082	0.135869	1.29105	96.6848	10	6.49031	0.04	param	gefitinib	univariate	0.15703	all genes
gefitinib	univariate	EGR1	MCF10A	3	84.0931	0	94.7053	94.7053	0.004	0	94.7053	NA	94.7053	NA	constant	gefitinib	univariate	0.15703	all genes
gefitinib	univariate	FAH	MCF10A	3	37.303	0	31.883	31.883	100	0	31.883	NA	31.883	NA	constant	gefitinib	univariate	0.15703	all genes
gefitinib	univariate	FOSL1	MCF10A	3	46.5976	0	107.258	107.258	0.004	0	107.258	NA	107.258	NA	constant	gefitinib	univariate	0.15703	all genes
gefitinib	univariate	FOSL1	MCF10A	24	6.36979	0.978418	3.8967	101.865	0.167989	2.40959	101.86	10	6.88836	0.04	param	gefitinib	univariate	0.15703	all genes
gefitinib	univariate	HMGA2	MCF10A	3	90.1665	0	140.851	140.851	0.004	0	140.851	NA	140.851	NA	constant	gefitinib	univariate	0.15703	all genes
gefitinib	univariate	ID2	MCF10A	3	40.758	0	73.8695	73.8695	0.004	0	73.8695	NA	73.8695	NA	constant	gefitinib	univariate	0.15703	all genes
gefitinib	univariate	IER3	MCF10A	3	59.241	0	92.6565	92.6565	0.004	0	92.6565	NA	92.6565	NA	constant	gefitinib	univariate	0.15703	all genes
gefitinib	univariate	KIF14	MCF10A	24	21.3227	0.748274	1.04225	78.5405	0.16012	4.19176	78.5405	10	1.2729	0.04	param	gefitinib	univariate	0.15703	all genes
gefitinib	univariate	KIF20A	MCF10A	24	15.5078	0.879955	2.9232	92.4507	0.182132	3.16346	92.4504	10	3.65736	0.04	param	gefitinib	univariate	0.15703	all genes
gefitinib	univariate	MAT2A	MCF10A	3	13.4413	0.632134	-50	98.4227	0.0169771	1.01873	98.1994	10	54.6948	0.04	param	gefitinib	univariate	0.15703	all genes
gefitinib	univariate	MELK	MCF10A	24	21.0018	0.79783	3.15899	86.5102	0.295798	3.89302	86.5101	10	3.1935	0.04	param	gefitinib	univariate	0.15703	all genes
gefitinib	univariate	MYC	MCF10A	3	24.8663	0.625307	23.9428	101.533	0.104164	10	101.533	4.36827	23.9482	0.04	param	gefitinib	univariate	0.15703	all genes
gefitinib	univariate	NET1	MCF10A	3	27.1783	0	84.8711	84.8711	0.004	0	84.8711	NA	84.8711	NA	constant	gefitinib	univariate	0.15703	all genes
gefitinib	univariate	NUSAP1	MCF10A	24	28.4347	0.612616	0.694946	70.6466	0.294428	5.61813	70.6466	10	0.695889	0.04	param	gefitinib	univariate	0.15703	all genes
gefitinib	univariate	PCNA	MCF10A	24	50.4624	0	62.317	62.317	0.004	0	62.317	NA	62.317	NA	constant	gefitinib	univariate	0.15703	all genes
gefitinib	univariate	PHLDA1	MCF10A	3	26.414	0.600709	-50	122.668	0.0349697	0.87388	121.445	10	41.3981	0.04	param	gefitinib	univariate	0.15703	all genes
gefitinib	univariate	PLK1	MCF10A	24	23.918	0.815772	3.70377	106.771	0.167015	4.73682	106.771	10	3.82194	0.04	param	gefitinib	univariate	0.15703	all genes
gefitinib	univariate	PTGS2	MCF10A	3	50.3961	0	66.3352	66.3352	0.004	0	66.3352	NA	66.3352	NA	constant	gefitinib	univariate	0.15703	all genes
gefitinib	univariate	RGS2	MCF10A	3	133.332	0	84.0174	84.0174	0.004	0	84.0174	NA	84.0174	NA	constant	gefitinib	univariate	0.15703	all genes
gefitinib	univariate	SMC4	MCF10A	24	18.8676	0.826003	-0.745251	90.4723	0.19535	2.40622	90.4652	10	1.2196	0.04	param	gefitinib	univariate	0.15703	all genes
gefitinib	univariate	STMN1	MCF10A	24	17.9088	0.842489	4.94389	91.5841	0.302116	2.54116	91.5722	10	5.44942	0.04	param	gefitinib	univariate	0.15703	all genes
gefitinib	univariate	TOP2A	MCF10A	24	10.4756	0.948783	-5.87135	91.1615	0.242072	2.41405	91.1493	10	-4.63021	0.04	param	gefitinib	univariate	0.15703	all genes
gefitinib	univariate	TSC22D3	MCF10A	3	36.5955	0	90.3223	90.3223	0.004	0	90.3223	NA	90.3223	NA	constant	gefitinib	univariate	0.15703	all genes
gefitinib	univariate	UBE2C	MCF10A	24	13.873	0.902064	1.28498	90.2004	0.250427	2.62579	90.1948	10	1.999	0.04	param	gefitinib	univariate	0.15703	all genes
gefitinib	univariate	VAV3	MCF10A	3	20.6998	0	84.3351	84.3351	0.004	0	84.3351	NA	84.3351	NA	constant	gefitinib	univariate	0.15703	all genes
gefitinib	univariate	ZFP36	MCF10A	3	58.2117	0	86.51	86.51	0.004	0	86.51	NA	86.51	NA	constant	gefitinib	univariate	0.15703	all genes
HG-5-88-01	multivariate	cor_p_AC	MCF10A	3	16.4385	0	10.4422	10.4422	100	0	10.4422	NA	10.4422	NA	constant	hg58801	direction	7.7862	all genes
HG-5-88-01	multivariate	cor_p_AC	MCF10A	24	13.8454	0	40.7969	40.7969	100	0	40.7969	NA	40.7969	NA	constant	hg58801	direction	7.7862	all genes
HG-5-88-01	multivariate	cor_s_AC	MCF10A	3	20.0951	0	10.4454	10.4454	100	0	10.4454	NA	10.4454	NA	constant	hg58801	direction	7.7862	all genes
HG-5-88-01	multivariate	cor_s_AC	MCF10A	24	16.4207	0	39.4247	39.4247	100	0	39.4247	NA	39.4247	NA	constant	hg58801	direction	7.7862	all genes
HG-5-88-01	multivariate	cos_AC	MCF10A	3	19.0054	0	12.3226	12.3226	100	0	12.3226	NA	12.3226	NA	constant	hg58801	direction	7.7862	all genes
HG-5-88-01	multivariate	cos_AC	MCF10A	24	17.2889	0	38.7583	38.7583	100	0	38.7583	NA	38.7583	NA	constant	hg58801	direction	7.7862	all genes
HG-5-88-01	multivariate	cos_weight_AC	MCF10A	3	41.6835	0	12.7976	12.7976	100	0	12.7976	NA	12.7976	NA	constant	hg58801	direction	7.7862	all genes
HG-5-88-01	multivariate	cos_weight_AC	MCF10A	24	11.1163	0	18.1801	18.1801	100	0	18.1801	NA	18.1801	NA	constant	hg58801	direction	7.7862	all genes
HG-5-88-01	multivariate	dot_p_AC	MCF10A	3	36.3719	0	11.8753	11.8753	100	0	11.8753	NA	11.8753	NA	constant	hg58801	directionMagnitude	7.7862	all genes
HG-5-88-01	multivariate	dot_p_AC	MCF10A	24	10.7943	0	18.7334	18.7334	100	0	18.7334	NA	18.7334	NA	constant	hg58801	directionMagnitude	7.7862	all genes
HG-5-88-01	multivariate	euc_AC	MCF10A	3	71.9081	0	153.014	153.014	0.004	0	153.014	NA	153.014	NA	constant	hg58801	AC_similarity	7.7862	all genes
HG-5-88-01	multivariate	euc_AC	MCF10A	24	16.4317	0	201.845	201.845	0.004	0	201.845	NA	201.845	NA	constant	hg58801	AC_similarity	7.7862	all genes
HG-5-88-01	multivariate	euc_NC	MCF10A	3	50.9138	0	91.8712	91.8712	0.004	0	91.8712	NA	91.8712	NA	constant	hg58801	magnitude	7.7862	all genes
HG-5-88-01	multivariate	euc_NC	MCF10A	24	9.32722	0	48.3688	48.3688	100	0	48.3688	NA	48.3688	NA	constant	hg58801	magnitude	7.7862	all genes
HG-5-88-01	multivariate	num_readouts_changed	MCF10A	3	545.95	0	87.1452	87.1452	0.004	0	87.1452	NA	87.1452	NA	constant	hg58801	magnitude	7.7862	all genes
HG-5-88-01	multivariate	num_readouts_changed	MCF10A	24	13.2875	0	18.1134	18.1134	100	0	18.1134	NA	18.1134	NA	constant	hg58801	magnitude	7.7862	all genes
HG-5-88-01	multivariate	scalar_projection_AC	MCF10A	3	36.3739	0	11.876	11.876	100	0	11.876	NA	11.876	NA	constant	hg58801	directionMagnitude	7.7862	all genes
HG-5-88-01	multivariate	scalar_projection_AC	MCF10A	24	10.795	0	18.7302	18.7302	100	0	18.7302	NA	18.7302	NA	constant	hg58801	directionMagnitude	7.7862	all genes
HG-5-88-01	multivariate	vec_norm	MCF10A	3	50.9099	0	91.8689	91.8689	0.004	0	91.8689	NA	91.8689	NA	constant	hg58801	magnitude	7.7862	all genes
HG-5-88-01	multivariate	vec_norm	MCF10A	24	9.33026	0	48.3644	48.3644	100	0	48.3644	NA	48.3644	NA	constant	hg58801	magnitude	7.7862	all genes
HG-5-88-01	univariate	ANK2	MCF10A	3	15.9928	0	8.87969	8.87969	100	0	8.87969	NA	8.87969	NA	constant	hg58801	univariate	7.7862	all genes
HG-5-88-01	univariate	ARHGEF2	MCF10A	3	41.7249	0	9.79264	9.79264	100	0	9.79264	NA	9.79264	NA	constant	hg58801	univariate	7.7862	all genes
HG-5-88-01	univariate	AURKB	MCF10A	24	11.8835	0	13.0356	13.0356	100	0	13.0356	NA	13.0356	NA	constant	hg58801	univariate	7.7862	all genes
HG-5-88-01	univariate	BIRC5	MCF10A	24	12.5067	0	12.9026	12.9026	100	0	12.9026	NA	12.9026	NA	constant	hg58801	univariate	7.7862	all genes
HG-5-88-01	univariate	CCNA2	MCF10A	24	10.3023	0	6.57459	6.57459	100	0	6.57459	NA	6.57459	NA	constant	hg58801	univariate	7.7862	all genes
HG-5-88-01	univariate	CCNB2	MCF10A	24	11.4647	0	14.3227	14.3227	100	0	14.3227	NA	14.3227	NA	constant	hg58801	univariate	7.7862	all genes
HG-5-88-01	univariate	CCNF	MCF10A	24	16.5498	0	17.5285	17.5285	100	0	17.5285	NA	17.5285	NA	constant	hg58801	univariate	7.7862	all genes
HG-5-88-01	univariate	CDC20	MCF10A	24	8.35429	0	16.2122	16.2122	100	0	16.2122	NA	16.2122	NA	constant	hg58801	univariate	7.7862	all genes
HG-5-88-01	univariate	CDC25A	MCF10A	24	11.6206	0	23.0423	23.0423	100	0	23.0423	NA	23.0423	NA	constant	hg58801	univariate	7.7862	all genes
HG-5-88-01	univariate	CDK1	MCF10A	24	8.00504	0	4.97298	4.97298	100	0	4.97298	NA	4.97298	NA	constant	hg58801	univariate	7.7862	all genes
HG-5-88-01	univariate	CSNK1E	MCF10A	3	30.3	0	38.2938	38.2938	100	0	38.2938	NA	38.2938	NA	constant	hg58801	univariate	7.7862	all genes
HG-5-88-01	univariate	DUSP4	MCF10A	3	7.84144	0	5.92455	5.92455	100	0	5.92455	NA	5.92455	NA	constant	hg58801	univariate	7.7862	all genes
HG-5-88-01	univariate	DUSP6	MCF10A	3	5.11771	0	6.23144	6.23144	100	0	6.23144	NA	6.23144	NA	constant	hg58801	univariate	7.7862	all genes
HG-5-88-01	univariate	DUSP6	MCF10A	24	18.2021	0	12.5163	12.5163	100	0	12.5163	NA	12.5163	NA	constant	hg58801	univariate	7.7862	all genes
HG-5-88-01	univariate	EGR1	MCF10A	3	22.8948	0.785679	19.9576	-91.0255	100	-1.55155	19.9576	0.04	-91.0255	10	nonparam	hg58801	univariate	7.7862	all genes
HG-5-88-01	univariate	FAH	MCF10A	3	26.6701	0	-26.098	-26.098	100	0	-26.098	NA	-26.098	NA	constant	hg58801	univariate	7.7862	all genes
HG-5-88-01	univariate	FOSL1	MCF10A	3	17.6672	0	21.2369	21.2369	100	0	21.2369	NA	21.2369	NA	constant	hg58801	univariate	7.7862	all genes
HG-5-88-01	univariate	FOSL1	MCF10A	24	6.75188	0	13.5071	13.5071	100	0	13.5071	NA	13.5071	NA	constant	hg58801	univariate	7.7862	all genes
HG-5-88-01	univariate	HMGA2	MCF10A	3	32.5134	0	3.98303	3.98303	100	0	3.98303	NA	3.98303	NA	constant	hg58801	univariate	7.7862	all genes
HG-5-88-01	univariate	ID2	MCF10A	3	43.1279	0	41.8988	41.8988	100	0	41.8988	NA	41.8988	NA	constant	hg58801	univariate	7.7862	all genes
HG-5-88-01	univariate	IER3	MCF10A	3	11.3414	0.645235	6.73139	-20.3302	100	1.11189	15.5875	0.364113	-20.3302	10	nonparam	hg58801	univariate	7.7862	all genes
HG-5-88-01	univariate	KIF14	MCF10A	24	20.4407	0	10.303	10.303	100	0	10.303	NA	10.303	NA	constant	hg58801	univariate	7.7862	all genes
HG-5-88-01	univariate	KIF20A	MCF10A	24	14.4787	0	9.72944	9.72944	100	0	9.72944	NA	9.72944	NA	constant	hg58801	univariate	7.7862	all genes
HG-5-88-01	univariate	MAT2A	MCF10A	3	18.0386	0.580339	8.65342	65.0041	0.144601	1.98683	64.9917	10	12.7223	0.04	param	hg58801	univariate	7.7862	all genes
HG-5-88-01	univariate	MELK	MCF10A	24	13.3381	0	5.78479	5.78479	100	0	5.78479	NA	5.78479	NA	constant	hg58801	univariate	7.7862	all genes
HG-5-88-01	univariate	MYC	MCF10A	3	19.1619	0	13.2483	13.2483	100	0	13.2483	NA	13.2483	NA	constant	hg58801	univariate	7.7862	all genes
HG-5-88-01	univariate	NET1	MCF10A	3	29.4123	0	6.08205	6.08205	100	0	6.08205	NA	6.08205	NA	constant	hg58801	univariate	7.7862	all genes
HG-5-88-01	univariate	NUSAP1	MCF10A	24	11.5275	0	7.60747	7.60747	100	0	7.60747	NA	7.60747	NA	constant	hg58801	univariate	7.7862	all genes
HG-5-88-01	univariate	PCNA	MCF10A	24	73.6991	0	11.0216	11.0216	100	0	11.0216	NA	11.0216	NA	constant	hg58801	univariate	7.7862	all genes
HG-5-88-01	univariate	PHLDA1	MCF10A	3	27.5346	0	11.2393	11.2393	100	0	11.2393	NA	11.2393	NA	constant	hg58801	univariate	7.7862	all genes
HG-5-88-01	univariate	PLK1	MCF10A	24	12.3626	0	24.3198	24.3198	100	0	24.3198	NA	24.3198	NA	constant	hg58801	univariate	7.7862	all genes
HG-5-88-01	univariate	PTGS2	MCF10A	3	44.7362	0.801162	-8.63108	-197.761	100	-3.28199	20.5895	1.09856	-197.761	10	nonparam	hg58801	univariate	7.7862	all genes
HG-5-88-01	univariate	RGS2	MCF10A	3	60.8262	0	-23.7175	-23.7175	100	0	-23.7175	NA	-23.7175	NA	constant	hg58801	univariate	7.7862	all genes
HG-5-88-01	univariate	SMC4	MCF10A	24	9.7165	0	9.05935	9.05935	100	0	9.05935	NA	9.05935	NA	constant	hg58801	univariate	7.7862	all genes
HG-5-88-01	univariate	STMN1	MCF10A	24	8.60543	0	15.7245	15.7245	100	0	15.7245	NA	15.7245	NA	constant	hg58801	univariate	7.7862	all genes
HG-5-88-01	univariate	TOP2A	MCF10A	24	8.39907	0	0.627748	0.627748	100	0	0.627748	NA	0.627748	NA	constant	hg58801	univariate	7.7862	all genes
HG-5-88-01	univariate	TSC22D3	MCF10A	3	29.8425	0.540942	-17.3819	77.1118	0.182529	1.1962	76.3319	10	-4.15938	0.04	param	hg58801	univariate	7.7862	all genes
HG-5-88-01	univariate	UBE2C	MCF10A	24	7.35097	0	7.84833	7.84833	100	0	7.84833	NA	7.84833	NA	constant	hg58801	univariate	7.7862	all genes
HG-5-88-01	univariate	VAV3	MCF10A	3	24.2396	0	33.5075	33.5075	100	0	33.5075	NA	33.5075	NA	constant	hg58801	univariate	7.7862	all genes
HG-5-88-01	univariate	ZFP36	MCF10A	3	35.1378	0.722384	-6.60738	-119.754	100	-3.6125	19.8809	0.326045	-119.754	10	nonparam	hg58801	univariate	7.7862	all genes
lapatinib	multivariate	cor_p_AC	MCF10A	3	16.1378	0	38.309	38.309	100	0	38.309	NA	38.309	NA	constant	lapatinib	direction	6.6344	all genes
lapatinib	multivariate	cor_p_AC	MCF10A	24	19.1183	0.614337	19.6506	86.6581	3.95755	1.66125	74.8281	10	19.6831	0.04	param	lapatinib	direction	6.6344	all genes
lapatinib	multivariate	cor_s_AC	MCF10A	3	16.8389	0	28.7777	28.7777	100	0	28.7777	NA	28.7777	NA	constant	lapatinib	direction	6.6344	all genes
lapatinib	multivariate	cor_s_AC	MCF10A	24	29.0875	0	35.2071	35.2071	100	0	35.2071	NA	35.2071	NA	constant	lapatinib	direction	6.6344	all genes
lapatinib	multivariate	cos_AC	MCF10A	3	17.5938	0	37.6578	37.6578	100	0	37.6578	NA	37.6578	NA	constant	lapatinib	direction	6.6344	all genes
lapatinib	multivariate	cos_AC	MCF10A	24	29.0278	0	36.6082	36.6082	100	0	36.6082	NA	36.6082	NA	constant	lapatinib	direction	6.6344	all genes
lapatinib	multivariate	cos_weight_AC	MCF10A	3	17.0562	0	35.0413	35.0413	100	0	35.0413	NA	35.0413	NA	constant	lapatinib	direction	6.6344	all genes
lapatinib	multivariate	cos_weight_AC	MCF10A	24	13.066	0.525236	10.2723	46.1862	100	2.45455	41.6777	10	10.2727	0.04	param	lapatinib	direction	6.6344	all genes
lapatinib	multivariate	dot_p_AC	MCF10A	3	16.3384	0	33.5506	33.5506	100	0	33.5506	NA	33.5506	NA	constant	lapatinib	directionMagnitude	6.6344	all genes
lapatinib	multivariate	dot_p_AC	MCF10A	24	12.7455	0.580279	9.89171	51.8923	5.08153	2.22968	44.2893	10	9.89257	0.04	param	lapatinib	directionMagnitude	6.6344	all genes
lapatinib	multivariate	euc_AC	MCF10A	3	16.9344	0	131.279	131.279	0.004	0	131.279	NA	131.279	NA	constant	lapatinib	AC_similarity	6.6344	all genes
lapatinib	multivariate	euc_AC	MCF10A	24	20.6453	0.602329	205.768	158.904	0.164477	0.975553	224.334	0.364113	158.904	10	nonparam	lapatinib	AC_similarity	6.6344	all genes
lapatinib	multivariate	euc_NC	MCF10A	3	13.4372	0	82.0808	82.0808	0.004	0	82.0808	NA	82.0808	NA	constant	lapatinib	magnitude	6.6344	all genes
lapatinib	multivariate	euc_NC	MCF10A	24	12.3665	0	45.8285	45.8285	100	0	45.8285	NA	45.8285	NA	constant	lapatinib	magnitude	6.6344	all genes
lapatinib	multivariate	num_readouts_changed	MCF10A	3	38.6295	0	62.0169	62.0169	0.004	0	62.0169	NA	62.0169	NA	constant	lapatinib	magnitude	6.6344	all genes
lapatinib	multivariate	num_readouts_changed	MCF10A	24	14.3289	0	15.9456	15.9456	100	0	15.9456	NA	15.9456	NA	constant	lapatinib	magnitude	6.6344	all genes
lapatinib	multivariate	scalar_projection_AC	MCF10A	3	16.3382	0	33.5461	33.5461	100	0	33.5461	NA	33.5461	NA	constant	lapatinib	directionMagnitude	6.6344	all genes
lapatinib	multivariate	scalar_projection_AC	MCF10A	24	12.7445	0.580207	9.89575	51.9704	5.09458	2.22279	44.289	10	9.89663	0.04	param	lapatinib	directionMagnitude	6.6344	all genes
lapatinib	multivariate	vec_norm	MCF10A	3	13.4301	0	82.0789	82.0789	0.004	0	82.0789	NA	82.0789	NA	constant	lapatinib	magnitude	6.6344	all genes
lapatinib	multivariate	vec_norm	MCF10A	24	12.3633	0	45.8245	45.8245	100	0	45.8245	NA	45.8245	NA	constant	lapatinib	magnitude	6.6344	all genes
lapatinib	univariate	ANK2	MCF10A	3	29.8202	0	14.9145	14.9145	100	0	14.9145	NA	14.9145	NA	constant	lapatinib	univariate	6.6344	all genes
lapatinib	univariate	ARHGEF2	MCF10A	3	46.8627	0	97.8349	97.8349	0.004	0	97.8349	NA	97.8349	NA	constant	lapatinib	univariate	6.6344	all genes
lapatinib	univariate	AURKB	MCF10A	24	16.0459	0.752238	3.33963	500	48.5882	1.19167	68.8761	10	3.44441	0.04	param	lapatinib	univariate	6.6344	all genes
lapatinib	univariate	BIRC5	MCF10A	24	5.45199	0.944996	-0.810967	500	55.8408	1.24294	52.0152	10	-0.749205	0.04	param	lapatinib	univariate	6.6344	all genes
lapatinib	univariate	CCNA2	MCF10A	24	13.2475	0.62847	-0.273565	41.6893	100	2.51918	38.5239	10	-0.273097	0.04	param	lapatinib	univariate	6.6344	all genes
lapatinib	univariate	CCNB2	MCF10A	24	7.50707	0.93544	-3.91582	61.1353	3.64463	10	61.1326	10	-3.91582	0.04	param	lapatinib	univariate	6.6344	all genes
lapatinib	univariate	CCNF	MCF10A	24	6.48739	0.938793	1.25206	500	56.5994	1.15082	60.9743	10	1.37004	0.04	param	lapatinib	univariate	6.6344	all genes
lapatinib	univariate	CDC20	MCF10A	24	56.5692	0	17.4686	17.4686	100	0	17.4686	NA	17.4686	NA	constant	lapatinib	univariate	6.6344	all genes
lapatinib	univariate	CDC25A	MCF10A	24	7.16152	0.888627	0.915597	500	137.604	0.847657	49.7053	10	1.41671	0.04	param	lapatinib	univariate	6.6344	all genes
lapatinib	univariate	CDK1	MCF10A	24	21.3366	0	8.59834	8.59834	100	0	8.59834	NA	8.59834	NA	constant	lapatinib	univariate	6.6344	all genes
lapatinib	univariate	CSNK1E	MCF10A	3	40.7368	0	53.7468	53.7468	0.004	0	53.7468	NA	53.7468	NA	constant	lapatinib	univariate	6.6344	all genes
lapatinib	univariate	DUSP4	MCF10A	3	15.9119	0.770672	24.9079	79.8716	1.58075	10	79.8716	10	24.9079	0.04	param	lapatinib	univariate	6.6344	all genes
lapatinib	univariate	DUSP6	MCF10A	3	22.2237	0.609736	1.72418	91.745	0.405542	0.725191	83.7216	10	15.8685	0.04	param	lapatinib	univariate	6.6344	all genes
lapatinib	univariate	DUSP6	MCF10A	24	8.2226	0.940581	6.594	184.471	12.1462	1.49758	82.6751	10	6.62808	0.04	param	lapatinib	univariate	6.6344	all genes
lapatinib	univariate	EGR1	MCF10A	3	55.1597	0.594118	-7.53437	118.031	2.11626	10	118.031	10	-7.53437	0.04	param	lapatinib	univariate	6.6344	all genes
lapatinib	univariate	FAH	MCF10A	3	18.3282	0	5.40048	5.40048	100	0	5.40048	NA	5.40048	NA	constant	lapatinib	univariate	6.6344	all genes
lapatinib	univariate	FOSL1	MCF10A	3	28.2288	0.731601	9.9462	123.92	0.565046	1.21899	120.588	10	14.2919	0.04	param	lapatinib	univariate	6.6344	all genes
lapatinib	univariate	FOSL1	MCF10A	24	4.81348	0.965235	5.06765	73.3354	4.23434	1.99945	62.9521	10	5.07376	0.04	param	lapatinib	univariate	6.6344	all genes
lapatinib	univariate	HMGA2	MCF10A	3	70.7785	0	101.149	101.149	0.004	0	101.149	NA	101.149	NA	constant	lapatinib	univariate	6.6344	all genes
lapatinib	univariate	ID2	MCF10A	3	42.6261	0	60.6322	60.6322	0.004	0	60.6322	NA	60.6322	NA	constant	lapatinib	univariate	6.6344	all genes
lapatinib	univariate	IER3	MCF10A	3	34.312	0.658126	13.9581	125.87	0.848565	1.37685	122.243	10	15.6021	0.04	param	lapatinib	univariate	6.6344	all genes
lapatinib	univariate	KIF14	MCF10A	24	17.3092	0.841935	6.09421	96.5239	4.09898	10	96.5118	10	6.09421	0.04	param	lapatinib	univariate	6.6344	all genes
lapatinib	univariate	KIF20A	MCF10A	24	32.6944	0	18.0766	18.0766	100	0	18.0766	NA	18.0766	NA	constant	lapatinib	univariate	6.6344	all genes
lapatinib	univariate	MAT2A	MCF10A	3	14.8009	0.753266	12.6668	88.9734	0.34561	0.864297	85.0252	10	22.9118	0.04	param	lapatinib	univariate	6.6344	all genes
lapatinib	univariate	MELK	MCF10A	24	14.0069	0.637823	-5.54162	36.8306	100	10	36.8286	10	-5.54162	0.04	param	lapatinib	univariate	6.6344	all genes
lapatinib	univariate	MYC	MCF10A	3	16.1101	0.896451	-6.11182	108.974	0.73435	1.24434	104.676	10	-3.11327	0.04	param	lapatinib	univariate	6.6344	all genes
lapatinib	univariate	NET1	MCF10A	3	37.7918	0	65.8913	65.8913	0.004	0	65.8913	NA	65.8913	NA	constant	lapatinib	univariate	6.6344	all genes
lapatinib	univariate	NUSAP1	MCF10A	24	27.8749	0	7.52263	7.52263	100	0	7.52263	NA	7.52263	NA	constant	lapatinib	univariate	6.6344	all genes
lapatinib	univariate	PCNA	MCF10A	24	53.5239	0	10.6049	10.6049	100	0	10.6049	NA	10.6049	NA	constant	lapatinib	univariate	6.6344	all genes
lapatinib	univariate	PHLDA1	MCF10A	3	19.741	0.746524	21.9036	111.308	1.63691	1.18801	101.98	10	22.9778	0.04	param	lapatinib	univariate	6.6344	all genes
lapatinib	univariate	PLK1	MCF10A	24	47.613	0	42.4793	42.4793	100	0	42.4793	NA	42.4793	NA	constant	lapatinib	univariate	6.6344	all genes
lapatinib	univariate	PTGS2	MCF10A	3	34.787	0	35.4806	35.4806	100	0	35.4806	NA	35.4806	NA	constant	lapatinib	univariate	6.6344	all genes
lapatinib	univariate	RGS2	MCF10A	3	108.946	0	76.8334	76.8334	0.004	0	76.8334	NA	76.8334	NA	constant	lapatinib	univariate	6.6344	all genes
lapatinib	univariate	SMC4	MCF10A	24	11.8675	0.722971	5.43927	500	45.2259	1.53817	49.643	10	5.44922	0.04	param	lapatinib	univariate	6.6344	all genes
lapatinib	univariate	STMN1	MCF10A	24	10.7963	0.831241	1.78396	56.0873	4.05934	10	56.0807	10	1.78396	0.04	param	lapatinib	univariate	6.6344	all genes
lapatinib	univariate	TOP2A	MCF10A	24	7.14172	0.867158	-1.10144	40.137	100	10	40.1307	10	-1.10144	0.04	param	lapatinib	univariate	6.6344	all genes
lapatinib	univariate	TSC22D3	MCF10A	3	30.9755	0	46.2805	46.2805	100	0	46.2805	NA	46.2805	NA	constant	lapatinib	univariate	6.6344	all genes
lapatinib	univariate	UBE2C	MCF10A	24	6.33566	0.876301	0.0314702	181.793	27.6678	1.26005	39.5014	10	0.0794368	0.04	param	lapatinib	univariate	6.6344	all genes
lapatinib	univariate	VAV3	MCF10A	3	18.2161	0.788375	-50	114.872	0.139672	0.485837	96.4806	10	8.13865	0.04	param	lapatinib	univariate	6.6344	all genes
lapatinib	univariate	ZFP36	MCF10A	3	48.7032	0	20.9284	20.9284	100	0	20.9284	NA	20.9284	NA	constant	lapatinib	univariate	6.6344	all genes
neratinib	multivariate	cor_p_AC	MCF10A	3	13.4595	0	22.1263	22.1263	100	0	22.1263	NA	22.1263	NA	constant	neratinib	direction	0.034144	all genes
neratinib	multivariate	cor_p_AC	MCF10A	24	4.51842	0	84.2136	84.2136	0.004	0	84.2136	NA	84.2136	NA	constant	neratinib	direction	0.034144	all genes
neratinib	multivariate	cor_s_AC	MCF10A	3	12.8137	0	9.82369	9.82369	100	0	9.82369	NA	9.82369	NA	constant	neratinib	direction	0.034144	all genes
neratinib	multivariate	cor_s_AC	MCF10A	24	4.79389	0	82.8197	82.8197	0.004	0	82.8197	NA	82.8197	NA	constant	neratinib	direction	0.034144	all genes
neratinib	multivariate	cos_AC	MCF10A	3	15.0719	0	19.5689	19.5689	100	0	19.5689	NA	19.5689	NA	constant	neratinib	direction	0.034144	all genes
neratinib	multivariate	cos_AC	MCF10A	24	3.78312	0	86.0214	86.0214	0.004	0	86.0214	NA	86.0214	NA	constant	neratinib	direction	0.034144	all genes
neratinib	multivariate	cos_weight_AC	MCF10A	3	18.8533	0	22.7883	22.7883	100	0	22.7883	NA	22.7883	NA	constant	neratinib	direction	0.034144	all genes
neratinib	multivariate	cos_weight_AC	MCF10A	24	13.2018	0	88.1998	88.1998	0.004	0	88.1998	NA	88.1998	NA	constant	neratinib	direction	0.034144	all genes
neratinib	multivariate	dot_p_AC	MCF10A	3	18.0435	0	22.2376	22.2376	100	0	22.2376	NA	22.2376	NA	constant	neratinib	directionMagnitude	0.034144	all genes
neratinib	multivariate	dot_p_AC	MCF10A	24	10.64	0	83.4022	83.4022	0.004	0	83.4022	NA	83.4022	NA	constant	neratinib	directionMagnitude	0.034144	all genes
neratinib	multivariate	euc_AC	MCF10A	3	44.2944	0	179.117	179.117	0.004	0	179.117	NA	179.117	NA	constant	neratinib	AC_similarity	0.034144	all genes
neratinib	multivariate	euc_AC	MCF10A	24	18.4965	0	151.495	151.495	0.004	0	151.495	NA	151.495	NA	constant	neratinib	AC_similarity	0.034144	all genes
neratinib	multivariate	euc_NC	MCF10A	3	30.9985	0	114.327	114.327	0.004	0	114.327	NA	114.327	NA	constant	neratinib	magnitude	0.034144	all genes
neratinib	multivariate	euc_NC	MCF10A	24	12.6819	0	99.4018	99.4018	0.004	0	99.4018	NA	99.4018	NA	constant	neratinib	magnitude	0.034144	all genes
neratinib	multivariate	num_readouts_changed	MCF10A	3	285.542	0	263.779	263.779	0.004	0	263.779	NA	263.779	NA	constant	neratinib	magnitude	0.034144	all genes
neratinib	multivariate	num_readouts_changed	MCF10A	24	32.5524	0	115.907	115.907	0.004	0	115.907	NA	115.907	NA	constant	neratinib	magnitude	0.034144	all genes
neratinib	multivariate	scalar_projection_AC	MCF10A	3	18.0387	0	22.2313	22.2313	100	0	22.2313	NA	22.2313	NA	constant	neratinib	directionMagnitude	0.034144	all genes
neratinib	multivariate	scalar_projection_AC	MCF10A	24	10.6377	0	83.3982	83.3982	0.004	0	83.3982	NA	83.3982	NA	constant	neratinib	directionMagnitude	0.034144	all genes
neratinib	multivariate	vec_norm	MCF10A	3	30.9986	0	114.321	114.321	0.004	0	114.321	NA	114.321	NA	constant	neratinib	magnitude	0.034144	all genes
neratinib	multivariate	vec_norm	MCF10A	24	12.6885	0	99.409	99.409	0.004	0	99.409	NA	99.409	NA	constant	neratinib	magnitude	0.034144	all genes
neratinib	univariate	ANK2	MCF10A	3	24.884	0	-3.47609	-3.47609	100	0	-3.47609	NA	-3.47609	NA	constant	neratinib	univariate	0.034144	all genes
neratinib	univariate	ARHGEF2	MCF10A	3	27.2211	0	63.9311	63.9311	0.004	0	63.9311	NA	63.9311	NA	constant	neratinib	univariate	0.034144	all genes
neratinib	univariate	AURKB	MCF10A	24	29.5827	0	9.43049	9.43049	100	0	9.43049	NA	9.43049	NA	constant	neratinib	univariate	0.034144	all genes
neratinib	univariate	BIRC5	MCF10A	24	22.4705	0	76.925	76.925	0.004	0	76.925	NA	76.925	NA	constant	neratinib	univariate	0.034144	all genes
neratinib	univariate	CCNA2	MCF10A	24	16.5941	0	84.2086	84.2086	0.004	0	84.2086	NA	84.2086	NA	constant	neratinib	univariate	0.034144	all genes
neratinib	univariate	CCNB2	MCF10A	24	22.9454	0	63.0731	63.0731	0.004	0	63.0731	NA	63.0731	NA	constant	neratinib	univariate	0.034144	all genes
neratinib	univariate	CCNF	MCF10A	24	14.227	0	70.6352	70.6352	0.004	0	70.6352	NA	70.6352	NA	constant	neratinib	univariate	0.034144	all genes
neratinib	univariate	CDC20	MCF10A	24	28.8813	0	64.8554	64.8554	0.004	0	64.8554	NA	64.8554	NA	constant	neratinib	univariate	0.034144	all genes
neratinib	univariate	CDC25A	MCF10A	24	16.9303	0	61.5174	61.5174	0.004	0	61.5174	NA	61.5174	NA	constant	neratinib	univariate	0.034144	all genes
neratinib	univariate	CDK1	MCF10A	24	21.9842	0	67.7279	67.7279	0.004	0	67.7279	NA	67.7279	NA	constant	neratinib	univariate	0.034144	all genes
neratinib	univariate	CSNK1E	MCF10A	3	65.5935	0	77.2253	77.2253	0.004	0	77.2253	NA	77.2253	NA	constant	neratinib	univariate	0.034144	all genes
neratinib	univariate	DUSP4	MCF10A	3	41.31	0	53.0219	53.0219	0.004	0	53.0219	NA	53.0219	NA	constant	neratinib	univariate	0.034144	all genes
neratinib	univariate	DUSP6	MCF10A	3	38.1938	0	50.1652	50.1652	0.004	0	50.1652	NA	50.1652	NA	constant	neratinib	univariate	0.034144	all genes
neratinib	univariate	DUSP6	MCF10A	24	15.3077	0	73.4545	73.4545	0.004	0	73.4545	NA	73.4545	NA	constant	neratinib	univariate	0.034144	all genes
neratinib	univariate	EGR1	MCF10A	3	58.6936	0	71.9659	71.9659	0.004	0	71.9659	NA	71.9659	NA	constant	neratinib	univariate	0.034144	all genes
neratinib	univariate	FAH	MCF10A	3	22.1636	0	-10.2665	-10.2665	100	0	-10.2665	NA	-10.2665	NA	constant	neratinib	univariate	0.034144	all genes
neratinib	univariate	FOSL1	MCF10A	3	43.0802	0	80.9245	80.9245	0.004	0	80.9245	NA	80.9245	NA	constant	neratinib	univariate	0.034144	all genes
neratinib	univariate	FOSL1	MCF10A	24	18.1487	0	71.1068	71.1068	0.004	0	71.1068	NA	71.1068	NA	constant	neratinib	univariate	0.034144	all genes
neratinib	univariate	HMGA2	MCF10A	3	86.797	0	140.756	140.756	0.004	0	140.756	NA	140.756	NA	constant	neratinib	univariate	0.034144	all genes
neratinib	univariate	ID2	MCF10A	3	36.4921	0	75.916	75.916	0.004	0	75.916	NA	75.916	NA	constant	neratinib	univariate	0.034144	all genes
neratinib	univariate	IER3	MCF10A	3	61.0181	0	104.407	104.407	0.004	0	104.407	NA	104.407	NA	constant	neratinib	univariate	0.034144	all genes
neratinib	univariate	KIF14	MCF10A	24	26.681	0	54.0878	54.0878	0.004	0	54.0878	NA	54.0878	NA	constant	neratinib	univariate	0.034144	all genes
neratinib	univariate	KIF20A	MCF10A	24	18.6177	0	39.2791	39.2791	100	0	39.2791	NA	39.2791	NA	constant	neratinib	univariate	0.034144	all genes
neratinib	univariate	MAT2A	MCF10A	3	30.8168	0	60.6296	60.6296	0.004	0	60.6296	NA	60.6296	NA	constant	neratinib	univariate	0.034144	all genes
neratinib	univariate	MELK	MCF10A	24	10.2668	0	57.6682	57.6682	0.004	0	57.6682	NA	57.6682	NA	constant	neratinib	univariate	0.034144	all genes
neratinib	univariate	MYC	MCF10A	3	60.5714	0	142.348	142.348	0.004	0	142.348	NA	142.348	NA	constant	neratinib	univariate	0.034144	all genes
neratinib	univariate	NET1	MCF10A	3	81.0027	0	107.902	107.902	0.004	0	107.902	NA	107.902	NA	constant	neratinib	univariate	0.034144	all genes
neratinib	univariate	NUSAP1	MCF10A	24	17.5191	0	30.6624	30.6624	100	0	30.6624	NA	30.6624	NA	constant	neratinib	univariate	0.034144	all genes
neratinib	univariate	PCNA	MCF10A	24	14.4704	0	93.806	93.806	0.004	0	93.806	NA	93.806	NA	constant	neratinib	univariate	0.034144	all genes
neratinib	univariate	PHLDA1	MCF10A	3	19.8591	0	62.0489	62.0489	0.004	0	62.0489	NA	62.0489	NA	constant	neratinib	univariate	0.034144	all genes
neratinib	univariate	PLK1	MCF10A	24	35.6365	0	90.3163	90.3163	0.004	0	90.3163	NA	90.3163	NA	constant	neratinib	univariate	0.034144	all genes
neratinib	univariate	PTGS2	MCF10A	3	49.3629	0	27.7345	27.7345	100	0	27.7345	NA	27.7345	NA	constant	neratinib	univariate	0.034144	all genes
neratinib	univariate	RGS2	MCF10A	3	44.0823	0	25.2351	25.2351	100	0	25.2351	NA	25.2351	NA	constant	neratinib	univariate	0.034144	all genes
neratinib	univariate	SMC4	MCF10A	24	9.88484	0	71.0575	71.0575	0.004	0	71.0575	NA	71.0575	NA	constant	neratinib	univariate	0.034144	all genes
neratinib	univariate	STMN1	MCF10A	24	24.7605	0	74.0253	74.0253	0.004	0	74.0253	NA	74.0253	NA	constant	neratinib	univariate	0.034144	all genes
neratinib	univariate	TOP2A	MCF10A	24	12.7441	0	64.0939	64.0939	0.004	0	64.0939	NA	64.0939	NA	constant	neratinib	univariate	0.034144	all genes
neratinib	univariate	TSC22D3	MCF10A	3	34.3705	0	108.822	108.822	0.004	0	108.822	NA	108.822	NA	constant	neratinib	univariate	0.034144	all genes
neratinib	univariate	UBE2C	MCF10A	24	11.1613	0	46.537	46.537	100	0	46.537	NA	46.537	NA	constant	neratinib	univariate	0.034144	all genes
neratinib	univariate	VAV3	MCF10A	3	44.831	0	129.363	129.363	0.004	0	129.363	NA	129.363	NA	constant	neratinib	univariate	0.034144	all genes
neratinib	univariate	ZFP36	MCF10A	3	35.7677	0	56.6938	56.6938	0.004	0	56.6938	NA	56.6938	NA	constant	neratinib	univariate	0.034144	all genes
pelitinib	multivariate	cor_p_AC	MCF10A	3	10.701	0	38.9448	38.9448	100	0	38.9448	NA	38.9448	NA	constant	pelitinib	direction	0.051368	all genes
pelitinib	multivariate	cor_p_AC	MCF10A	24	2.26931	0.907228	89.5308	71.3713	0.04	0.346364	89.5308	0.04	71.3713	10	nonparam	pelitinib	direction	0.051368	all genes
pelitinib	multivariate	cor_s_AC	MCF10A	3	12.4593	0	28.6747	28.6747	100	0	28.6747	NA	28.6747	NA	constant	pelitinib	direction	0.051368	all genes
pelitinib	multivariate	cor_s_AC	MCF10A	24	2.77777	0.812988	87.2893	72.7796	0.04	0.205428	87.2893	0.04	72.7796	10	nonparam	pelitinib	direction	0.051368	all genes
pelitinib	multivariate	cos_AC	MCF10A	3	11.9234	0	38.7009	38.7009	100	0	38.7009	NA	38.7009	NA	constant	pelitinib	direction	0.051368	all genes
pelitinib	multivariate	cos_AC	MCF10A	24	2.56866	0.882727	90.8264	72.9339	0.04	0.38383	90.8264	0.04	72.9339	10	nonparam	pelitinib	direction	0.051368	all genes
pelitinib	multivariate	cos_weight_AC	MCF10A	3	14.837	0	42.771	42.771	100	0	42.771	NA	42.771	NA	constant	pelitinib	direction	0.051368	all genes
pelitinib	multivariate	cos_weight_AC	MCF10A	24	11.6901	0	77.1306	77.1306	0.004	0	77.1306	NA	77.1306	NA	constant	pelitinib	direction	0.051368	all genes
pelitinib	multivariate	dot_p_AC	MCF10A	3	14.6889	0	42.1841	42.1841	100	0	42.1841	NA	42.1841	NA	constant	pelitinib	directionMagnitude	0.051368	all genes
pelitinib	multivariate	dot_p_AC	MCF10A	24	9.68193	0	74.7291	74.7291	0.004	0	74.7291	NA	74.7291	NA	constant	pelitinib	directionMagnitude	0.051368	all genes
pelitinib	multivariate	euc_AC	MCF10A	3	24.7069	0	145.124	145.124	0.004	0	145.124	NA	145.124	NA	constant	pelitinib	AC_similarity	0.051368	all genes
pelitinib	multivariate	euc_AC	MCF10A	24	11.3637	0.710978	130.745	500	123.81	0.791227	175.117	10	131.382	0.04	param	pelitinib	AC_similarity	0.051368	all genes
pelitinib	multivariate	euc_NC	MCF10A	3	21.4853	0	96.5363	96.5363	0.004	0	96.5363	NA	96.5363	NA	constant	pelitinib	magnitude	0.051368	all genes
pelitinib	multivariate	euc_NC	MCF10A	24	9.13941	0	88.4913	88.4913	0.004	0	88.4913	NA	88.4913	NA	constant	pelitinib	magnitude	0.051368	all genes
pelitinib	multivariate	num_readouts_changed	MCF10A	3	108.454	0	125.274	125.274	0.004	0	125.274	NA	125.274	NA	constant	pelitinib	magnitude	0.051368	all genes
pelitinib	multivariate	num_readouts_changed	MCF10A	24	23.6752	0	86.5022	86.5022	0.004	0	86.5022	NA	86.5022	NA	constant	pelitinib	magnitude	0.051368	all genes
pelitinib	multivariate	scalar_projection_AC	MCF10A	3	14.696	0	42.1932	42.1932	100	0	42.1932	NA	42.1932	NA	constant	pelitinib	directionMagnitude	0.051368	all genes
pelitinib	multivariate	scalar_projection_AC	MCF10A	24	9.68084	0	74.7245	74.7245	0.004	0	74.7245	NA	74.7245	NA	constant	pelitinib	directionMagnitude	0.051368	all genes
pelitinib	multivariate	vec_norm	MCF10A	3	21.4837	0	96.5429	96.5429	0.004	0	96.5429	NA	96.5429	NA	constant	pelitinib	magnitude	0.051368	all genes
pelitinib	multivariate	vec_norm	MCF10A	24	9.14068	0	88.4931	88.4931	0.004	0	88.4931	NA	88.4931	NA	constant	pelitinib	magnitude	0.051368	all genes
pelitinib	univariate	ANK2	MCF10A	3	21.6087	0	9.06821	9.06821	100	0	9.06821	NA	9.06821	NA	constant	pelitinib	univariate	0.051368	all genes
pelitinib	univariate	ARHGEF2	MCF10A	3	17.8016	0	59.8496	59.8496	0.004	0	59.8496	NA	59.8496	NA	constant	pelitinib	univariate	0.051368	all genes
pelitinib	univariate	AURKB	MCF10A	24	25.3157	0	27.2507	27.2507	100	0	27.2507	NA	27.2507	NA	constant	pelitinib	univariate	0.051368	all genes
pelitinib	univariate	BIRC5	MCF10A	24	13.3393	0.730412	87.8477	32.3556	100	0.98673	87.8477	0.04	32.3556	10	nonparam	pelitinib	univariate	0.051368	all genes
pelitinib	univariate	CCNA2	MCF10A	24	16.2398	0.629385	97.7638	46.7776	100	0.702668	98.3567	0.0915695	46.7776	10	nonparam	pelitinib	univariate	0.051368	all genes
pelitinib	univariate	CCNB2	MCF10A	24	19.6935	0.621063	80.4984	15.7446	100	-0.133373	80.4984	0.04	15.7446	10	nonparam	pelitinib	univariate	0.051368	all genes
pelitinib	univariate	CCNF	MCF10A	24	13.7291	0	67.8986	67.8986	0.004	0	67.8986	NA	67.8986	NA	constant	pelitinib	univariate	0.051368	all genes
pelitinib	univariate	CDC20	MCF10A	24	35.297	0	61.5679	61.5679	0.004	0	61.5679	NA	61.5679	NA	constant	pelitinib	univariate	0.051368	all genes
pelitinib	univariate	CDC25A	MCF10A	24	12.3899	0	56.5989	56.5989	0.004	0	56.5989	NA	56.5989	NA	constant	pelitinib	univariate	0.051368	all genes
pelitinib	univariate	CDK1	MCF10A	24	23.5535	0	61.2695	61.2695	0.004	0	61.2695	NA	61.2695	NA	constant	pelitinib	univariate	0.051368	all genes
pelitinib	univariate	CSNK1E	MCF10A	3	54.2158	0	103.767	103.767	0.004	0	103.767	NA	103.767	NA	constant	pelitinib	univariate	0.051368	all genes
pelitinib	univariate	DUSP4	MCF10A	3	32.1265	0	70.0619	70.0619	0.004	0	70.0619	NA	70.0619	NA	constant	pelitinib	univariate	0.051368	all genes
pelitinib	univariate	DUSP6	MCF10A	3	34.7995	0	54.9355	54.9355	0.004	0	54.9355	NA	54.9355	NA	constant	pelitinib	univariate	0.051368	all genes
pelitinib	univariate	DUSP6	MCF10A	24	18.6176	0	94.2245	94.2245	0.004	0	94.2245	NA	94.2245	NA	constant	pelitinib	univariate	0.051368	all genes
pelitinib	univariate	EGR1	MCF10A	3	33.704	0	99.7952	99.7952	0.004	0	99.7952	NA	99.7952	NA	constant	pelitinib	univariate	0.051368	all genes
pelitinib	univariate	FAH	MCF10A	3	17.7208	0	7.08463	7.08463	100	0	7.08463	NA	7.08463	NA	constant	pelitinib	univariate	0.051368	all genes
pelitinib	univariate	FOSL1	MCF10A	3	34.3305	0	74.4589	74.4589	0.004	0	74.4589	NA	74.4589	NA	constant	pelitinib	univariate	0.051368	all genes
pelitinib	univariate	FOSL1	MCF10A	24	19.6613	0	80.6961	80.6961	0.004	0	80.6961	NA	80.6961	NA	constant	pelitinib	univariate	0.051368	all genes
pelitinib	univariate	HMGA2	MCF10A	3	51.8914	0	112.888	112.888	0.004	0	112.888	NA	112.888	NA	constant	pelitinib	univariate	0.051368	all genes
pelitinib	univariate	ID2	MCF10A	3	57.2118	0	83.8727	83.8727	0.004	0	83.8727	NA	83.8727	NA	constant	pelitinib	univariate	0.051368	all genes
pelitinib	univariate	IER3	MCF10A	3	47.3712	0	95.2998	95.2998	0.004	0	95.2998	NA	95.2998	NA	constant	pelitinib	univariate	0.051368	all genes
pelitinib	univariate	KIF14	MCF10A	24	21.4963	0	45.7703	45.7703	100	0	45.7703	NA	45.7703	NA	constant	pelitinib	univariate	0.051368	all genes
pelitinib	univariate	KIF20A	MCF10A	24	19.388	0	33.3755	33.3755	100	0	33.3755	NA	33.3755	NA	constant	pelitinib	univariate	0.051368	all genes
pelitinib	univariate	MAT2A	MCF10A	3	29.4282	0	64.0654	64.0654	0.004	0	64.0654	NA	64.0654	NA	constant	pelitinib	univariate	0.051368	all genes
pelitinib	univariate	MELK	MCF10A	24	26.8682	0	45.3963	45.3963	100	0	45.3963	NA	45.3963	NA	constant	pelitinib	univariate	0.051368	all genes
pelitinib	univariate	MYC	MCF10A	3	69.2428	0	150.497	150.497	0.004	0	150.497	NA	150.497	NA	constant	pelitinib	univariate	0.051368	all genes
pelitinib	univariate	NET1	MCF10A	3	58.8112	0	112.769	112.769	0.004	0	112.769	NA	112.769	NA	constant	pelitinib	univariate	0.051368	all genes
pelitinib	univariate	NUSAP1	MCF10A	24	22.5954	0	26.6197	26.6197	100	0	26.6197	NA	26.6197	NA	constant	pelitinib	univariate	0.051368	all genes
pelitinib	univariate	PCNA	MCF10A	24	7.40804	0.905749	86.4266	37.6457	100	0.488795	92.0462	0.291957	37.6457	10	nonparam	pelitinib	univariate	0.051368	all genes
pelitinib	univariate	PHLDA1	MCF10A	3	24.4939	0	64.6903	64.6903	0.004	0	64.6903	NA	64.6903	NA	constant	pelitinib	univariate	0.051368	all genes
pelitinib	univariate	PLK1	MCF10A	24	49.4473	0	81.1132	81.1132	0.004	0	81.1132	NA	81.1132	NA	constant	pelitinib	univariate	0.051368	all genes
pelitinib	univariate	PTGS2	MCF10A	3	23.6426	0	25.9851	25.9851	100	0	25.9851	NA	25.9851	NA	constant	pelitinib	univariate	0.051368	all genes
pelitinib	univariate	RGS2	MCF10A	3	71.231	0	65.9318	65.9318	0.004	0	65.9318	NA	65.9318	NA	constant	pelitinib	univariate	0.051368	all genes
pelitinib	univariate	SMC4	MCF10A	24	21.2501	0	67.935	67.935	0.004	0	67.935	NA	67.935	NA	constant	pelitinib	univariate	0.051368	all genes
pelitinib	univariate	STMN1	MCF10A	24	30.1974	0	56.2584	56.2584	0.004	0	56.2584	NA	56.2584	NA	constant	pelitinib	univariate	0.051368	all genes
pelitinib	univariate	TOP2A	MCF10A	24	6.79136	0.946816	107.36	31.4139	100	0.186131	107.36	0.04	31.4139	10	nonparam	pelitinib	univariate	0.051368	all genes
pelitinib	univariate	TSC22D3	MCF10A	3	27.9618	0.609753	93.9851	33.8171	100	1.01367	123.476	0.429709	33.8171	10	nonparam	pelitinib	univariate	0.051368	all genes
pelitinib	univariate	UBE2C	MCF10A	24	7.8691	0.862013	56.339	13.1976	100	0.807865	57.6061	0.108066	13.1976	10	nonparam	pelitinib	univariate	0.051368	all genes
pelitinib	univariate	VAV3	MCF10A	3	61.1277	0	96.9526	96.9526	0.004	0	96.9526	NA	96.9526	NA	constant	pelitinib	univariate	0.051368	all genes
pelitinib	univariate	ZFP36	MCF10A	3	44.145	0	97.3011	97.3011	0.004	0	97.3011	NA	97.3011	NA	constant	pelitinib	univariate	0.051368	all genes
